# Supplementary material for: Reference Intervals of Serum Metabolites and Lipids of a Healthy Chinese Population Determined by Liquid Chromatography-Mass Spectrometry
Source: Metabolites. 2025 Feb 7;15(2):106. doi: 10.3390/metabo15020106 (PMC11857409; doi:10.3390/metabo15020106)
Supplement: Supplementary file 1 [file metabolites-15-00106-s001.zip]

Archive with 2 entries (2 files):
- Supplementary material.pdf
- Supplementary material.xlsx
