# Supplementary material for: Reference Intervals of Serum Metabolites and Lipids of a Healthy Chinese Population Determined by Liquid Chromatography-Mass Spectrometry
Source: Metabolites. 2025 Feb 7;15(2):106. doi: 10.3390/metabo15020106 (PMC11857409; doi:10.3390/metabo15020106)
Supplement: Supplementary file 1 [file metabolites-15-00106-s001.zip › Supplementary material.xlsx]

## Sheet: Sheet1
Table S1 Criteria for biochemical examination.
Biochemical parameters	Clinical criteria for normal levels
Waistline	< 85 cm for female; < 90 cm for male
BMI	< 28 Kg/m2 for female and male
SBP	< 140 mmHg for female and male
DBP	< 90 mmHg for female and male
Creatinine	44-97 µmol/L for female; 53-106 µmol/L for male
Uric acid	< 360 µmol/L for female; < 420 µmol/L for male
Blood glucose	< 6.1 mmol/L for female and male
Total cholesterol	≤6.2 mmol/L for female and male
Triglyceride	≤2.3 mmol/L for female and male
HDL-C	< 1.3 mmol/L for female; < 1 mmol/L for male
LDL-C	≥3.4 mmol/L for female and male
Hemoglobin	110-150 g/L for female; 120-160 g/L for male
Erythrocyte count	3.5-5.0*1012/L for female; 4.0-5.5*1012/L for male
Leukocyte count	4-10*109/L for female and male
Absolute neutrophil count	> 1.5*109/L for female and male
Absolute lymphocyte count	0.8-4*109/L for female and male
Platelet count	100-300*109/L for female and male
ALT	≤40 U/L for female and male
AST	≤40 U/L for female and male
GGT	7-32 U/L for female; 11-50 U/L for male
ALP	30-100 U/L for female (age: 20-49) and 50-135 U/L for female (age: 50-79); 45-125 U/L for male
BMI, Body Mass Index; SBP, Systematic Blood Pressure; DBP, Diastolic Blood Pressure; HDL-C, High-density lipoprotein cholesterol; LDL-C, Low-density lipoprotein cholesterol; ALT, Alanine aminotransferase; AST, Aspartate aminotransferase; GGT, γ-Glutamyl Transferase; ALP, Alkaline Phosphatase.

## Sheet: Sheet2
Table S2 Detailed information of metabolome and lipidome internal standards.
Compound Name	Analysis platform	Manufacturer	Concentration (μmol L-1) in MeOH solvent
Alanine-d3	Metabolomics	CDN isotopes	100
Choline-d4	Metabolomics	Aldrich	5
4-Aminobutyric acid-d6	Metabolomics	Aldrich	25
Proline-d7	Metabolomics	Cambridge Isotope Laboratories	6.25
Valine-d8	Metabolomics	Aldrich	12.5
4-Hydroxyproline-d3	Metabolomics	CDN isotopes	6.25
Leucine-d3	Metabolomics	Aldrich	8
Lysine-d4	Metabolomics	Aldrich	25
NT-methylhistidine-d3	Metabolomics	Aldrich	4
Carnitine C2:0-d3	Metabolomics	International Laboratory	0.5
Carnitine C6:0-d3	Metabolomics	International Laboratory	0.032
Carnitine C10:0-d3	Metabolomics	International Laboratory	0.1
Carnitine C12:0-d3	Metabolomics	International Laboratory	0.04
Carnitine C16:0-d3	Metabolomics	International Laboratory	0.08
LPE 13:0	Metabolomics	Avanti	0.16
LPC 12:0	Metabolomics	Avanti	0.6
LPC 19:0	Metabolomics	Avanti	2
Methionine-d3	Metabolomics	Aldrich	10
Phenylalanine-d5	Metabolomics	Cambridge Isotope Laboratories	3.2
Hippuric acid-d5	Metabolomics	Toronto Research Chemicals	2
Tyrosine-d4	Metabolomics	Aldrich	10
Phenylacetylglutamine-d5	Metabolomics	Toronto Research Chemicals	0.625
Tryptophan-d5	Metabolomics	Aldrich	5
Glutamine-d5	Metabolomics	Cambridge Isotope Laboratories	50
Lactic acid-d3	Metabolomics	Aldrich	100
Succinic acid-13C2	Metabolomics	Cambridge Isotope Laboratories	5
Citric acid-d4	Metabolomics	Toronto Research Chemicals	20
p-Cresol glucuronide-d7	Metabolomics	Toronto Research Chemicals	0.6
FFA 16:0-d3	Metabolomics	Aldrich	8
CA-d4	Metabolomics	Aldrich	0.5
CDCA-d4	Metabolomics	Aldrich	1.25
GCDCA-d4	Metabolomics	Aldrich	0.4
GCA-d5	Metabolomics	Toronto Research Chemicals	0.4
TDCA-d5	Metabolomics	Toronto Research Chemicals	0.16
TCA-d5	Metabolomics	Toronto Research Chemicals	0.25
LPC 12:0	Lipidomics	Avanti	2
LPC 19:0	Lipidomics	Avanti	3.2
LPE 13:0	Lipidomics	Avanti	2.5
SM d18:1/12:0	Lipidomics	Avanti	2.5
SM d18:1/15:0-d9	Lipidomics	Avanti	0.4
Cer d18:1/17:0	Lipidomics	Avanti	0.5
Cer d17:1/24:0	Lipidomics	Avanti	2.5
TG 17:0/17:1/17:0-d5	Lipidomics	Avanti	0.25
TG 20:0/20:1/20:0-d5	Lipidomics	Avanti	0.08
PC 16:0/16:0-d9	Lipidomics	Avanti	0.25
PC 19:0/19:0	Lipidomics	Avanti	1.5
PC 23:0/23:0	Lipidomics	Avanti	0.064
PE 15:0/15:0	Lipidomics	Avanti	1.3
PE 17:0/17:0	Lipidomics	Avanti	1
FFA 16:0-d3	Lipidomics	Aldrich	6
FFA 18:0-d3	Lipidomics	CDN isotopes	3

## Sheet: Sheet3
Table S3 Reference intervals of metabolite concentrations (µM) in serum.
Metabolite	HMDB/LM ID	Mean with 2.5-97.5% percentile (µM)	For male, mean with 2.5-97.5% percentile (µM)	For female, Mean with 2.5-97.5% percentile (µM)	Group 1: 20-35 years old	Group 2: 36-41 years old	Group 3: 42-50 years old	Group 4: ≥51 years old
Glycine	HMDB0000123	129.8 (82.4-198.6)	129.8 (85.2-185.8)	129.8 (78.4-207.5)	129.1 (82.2-206.2)	130.4 (75.3-200)	128.2 (83.3-187)	132 (83.2-221.8)
Trimethylamine N-oxide (TMAO)	HMDB0000925	3.6 (0.4-18.1)	3.9 (0.3-22.3)	3.2 (0.4-13.2)	2.4 (0.2-12.6)	3.4 (0.4-23.3)	4.2 (0.5-22.3)	4.2 (0.6-22.6)
delta-Valerolactam	HMDB0011749	2.5 (0.2-7.2)	2.8 (0.5-7.2)	2.2 (0.1-7.2)	2.4 (0.3-6.3)	2.3 (0.1-6.9)	2.4 (0.5-7.5)	2.8 (0.2-8.7)
N,N-Dimethylglycine	HMDB0000092	2.8 (1.6-4.3)	3 (1.9-4.6)	2.5 (1.5-3.9)	2.7 (1.5-4.4)	2.8 (1.6-4.6)	2.8 (1.6-4.1)	2.9 (1.7-4.5)
Choline	HMDB0000097	9.3 (5.9-14.2)	10 (6.3-15.6)	8.7 (5.6-13.1)	8.7 (5.7-13.7)	8.9 (5.7-13.5)	9.3 (5.7-14.3)	10.2 (6.6-15.9)
Serine	HMDB0000187	60.9 (43.4-83.6)	61.2 (44.1-82.9)	60.6 (42.8-85.6)	62.1 (42.8-84.3)	61.6 (42.9-83)	58.5 (43.3-83)	61.5 (44.9-84.1)
Creatinine	HMDB0000562	93.7 (62.6-136.5)	108.9 (80.9-142)	80.4 (58.3-105.8)	94.7 (61.3-140)	95.7 (62.2-138.7)	89 (59.1-121.6)	95.9 (62.4-142.1)
Proline	HMDB0000162	147.3 (88.5-251)	165.7 (104.2-263.8)	131.4 (77.7-224.3)	149.7 (91.7-253)	141.5 (82.8-240.1)	142.1 (73.9-229.9)	155.5 (91.2-268.3)
Valine	HMDB0000883	219.9 (153.1-300.2)	240.9 (176.7-315.3)	201.5 (148-267.5)	218.1 (151-299.2)	220 (154.7-314.7)	217.2 (150.2-288.1)	224.3 (152.3-311.9)
Betaine	HMDB0000043	47.3 (23.9-73.1)	50.3 (27.3-75.7)	44.8 (21.8-68.8)	45.6 (24.1-74.3)	45.4 (22.3-70.3)	47.1 (21.8-79.2)	51 (27.5-75.9)
Pyroglutamic acid	HMDB0000267	31.3 (15.4-66.3)	29.1 (14.7-55.4)	33.2 (16.4-77.7)	26.9 (14.6-56)	28.3 (16.7-57)	33.7 (16.4-85.9)	35.5 (16.9-71)
Leucine	HMDB0000687	206.4 (147.1-285.4)	230.7 (177.4-291.5)	185.3 (140-242.3)	207.1 (151.9-283.1)	205.5 (145-286.7)	202 (151.2-276.6)	211.1 (139.8-290.1)
Hypoxanthine	HMDB0000157	10.3 (4.3-19.1)	10.1 (4.1-19.2)	10.4 (4.6-19.2)	11.2 (4.7-19.1)	11.4 (4.7-21.2)	9.7 (4.5-18.4)	9 (3.3-16.7)
Proline betaine	HMDB0004827	4.2 (0.7-18.7)	3.8 (0.6-18.2)	4.5 (0.7-18.8)	4.2 (0.7-15.8)	4.2 (0.6-16.7)	4.2 (0.7-21)	4.2 (0.6-19.5)
alpha-Phenylgycine	HMDB0002210	0.3 (0.3-0.4)	0.4 (0.3-0.4)	0.3 (0.3-0.4)	0.3 (0.3-0.4)	0.3 (0.3-0.4)	0.3 (0.3-0.4)	0.3 (0.3-0.4)
beta-(Pyrazole-1-yl)-L-alanine	HMDB0034267	1.3 (0.02-8)	1.2 (0.02-8.7)	1.3 (0.02-7.7)	1.1 (0.02-7.6)	1.1 (0.02-5.4)	1.2 (0.02-7.2)	1.6 (0.02-10.2)
Histidine	HMDB0000177	65.6 (50.6-84.8)	68.5 (54.8-89.4)	63.1 (49.4-81.5)	66.5 (52.3-87.5)	64.6 (48.4-80.1)	64.8 (49.5-83.4)	66.5 (50.1-90.9)
Phenylalanine	HMDB0000159	80.6 (65.1-100.8)	84 (69-104.8)	77.7 (63.8-93.9)	79.5 (63.8-97)	80.7 (67-103.7)	79.1 (63.7-98.8)	83.2 (67.4-105)
1-Methylhistidine	HMDB0000001	3.7 (2.2-5.8)	4.2 (2.7-6.2)	3.2 (2.1-5.2)	3.7 (2-6.4)	3.7 (2.3-5.9)	3.5 (2.1-5.6)	3.9 (2.3-5.9)
N-Acetyl-L-leucine	HMDB0011756	0.009 (0.005-0.01)	0.009 (0.006-0.01)	0.008 (0.005-0.01)	0.009 (0.005-0.01)	0.009 (0.005-0.01)	0.008 (0.005-0.01)	0.009 (0.005-0.01)
Gly-val	HMDB0028854	0.4 (0.1-1)	0.4 (0.1-0.9)	0.4 (0.1-1.1)	0.4 (0.1-1)	0.5 (0.1-1)	0.4 (0.1-1)	0.4 (0.1-1.2)
Indole-3-acetic acid	HMDB0000197	2.8 (1.1-8.1)	2.9 (1.2-7.8)	2.8 (1-9.4)	2.9 (1.2-8.6)	2.8 (1.1-9.3)	2.8 (0.9-10.7)	2.8 (1.2-7.1)
Serotonin	HMDB0000259	1.5 (0.6-2.8)	1.4 (0.6-2.8)	1.5 (0.6-2.8)	1.5 (0.6-3.2)	1.5 (0.6-2.8)	1.5 (0.7-2.7)	1.4 (0.6-3.4)
1,7-Dimethylxanthine	HMDB0001860	1.3 (0.0004-7.9)	1.6 (0.0004-8.7)	1.2 (0.0004-7.2)	0.9 (0.0004-6.4)	1.5 (0.0004-13.3)	1.6 (0.0004-8.9)	1.3 (0.0004-7.5)
Propylparaben	HMDB0032574	3.9 (2-7)	4.1 (2.1-7.9)	3.8 (1.9-6.5)	3.7 (1.8-6.8)	3.7 (2-6.6)	4.4 (2-8.1)	3.9 (2.1-6.9)
Caffeine	HMDB0001847	0.9 (0.002-6.6)	0.9 (0.002-6.5)	0.8 (0.002-6.7)	0.5 (0.002-5.3)	1 (0.002-8.5)	1.1 (0.002-8.5)	0.8 (0.002-5.1)
Cinnamoylglycine	HMDB0011621	0.04 (0.002-0.2)	0.03 (0.001-0.1)	0.04 (0.003-0.2)	0.03 (0.001-0.1)	0.03 (0.001-0.1)	0.04 (0.002-0.2)	0.05 (0.002-0.2)
Kynurenine	HMDB0000684	2.6 (1.7-3.9)	2.8 (1.9-4.2)	2.5 (1.6-3.4)	2.6 (1.7-3.7)	2.6 (1.7-3.8)	2.5 (1.6-3.6)	2.8 (1.9-4.7)
Gly-phe	HMDB0028848	0.1 (0.05-0.2)	0.1 (0.05-0.2)	0.1 (0.05-0.2)	0.1 (0.05-0.2)	0.1 (0.05-0.2)	0.1 (0.05-0.2)	0.1 (0.06-0.2)
Uridine	HMDB0000296	3.5 (2.4-4.8)	3.6 (2.4-4.9)	3.4 (2.3-4.8)	3.5 (2.4-4.9)	3.5 (2.4-4.8)	3.6 (2.3-4.9)	3.4 (2.3-4.7)
Tryptophan betaine	HMDB0061115	1 (0.1-3.2)	0.9 (0.1-3.3)	1 (0.1-3.2)	0.7 (0.1-2.6)	1 (0.2-3.1)	1 (0.1-3.3)	1.1 (0.1-3.7)
Glu-leu	HMDB0028823	0.1 (0.07-0.2)	0.1 (0.1-0.2)	0.1 (0.07-0.1)	0.1 (0.07-0.2)	0.1 (0.07-0.2)	0.1 (0.07-0.2)	0.1 (0.08-0.2)
Phenylacetyl-L-glutamine	HMDB0006344	1 (0.1-3.4)	1.1 (0.1-3.6)	0.9 (0.1-3.1)	0.9 (0.1-2.7)	0.9 (0.1-3.1)	1 (0.1-3)	1.3 (0.2-4)
Inosine	HMDB0000195	2.2 (0.2-6.3)	2 (0.1-5.7)	2.5 (0.2-6.7)	2.3 (0.2-6.8)	2.8 (0.2-7.8)	2.1 (0.2-5.7)	1.9 (0.1-5.5)
Asp-phe	HMDB0000706	1 (0.5-1.9)	1 (0.5-1.9)	1 (0.5-1.7)	1 (0.5-1.7)	1 (0.4-1.6)	1 (0.5-2)	1.1 (0.5-2.3)
Phe-phe	HMDB0013302	1.6 (1-2.8)	1.7 (1-2.9)	1.6 (1-2.7)	1.6 (1-2.8)	1.6 (1-2.5)	1.6 (0.9-2.7)	1.8 (1-3.3)
Cortisone	HMDB0002802	0.1 (0.07-0.2)	0.1 (0.08-0.2)	0.1 (0.06-0.2)	0.1 (0.07-0.2)	0.1 (0.06-0.2)	0.1 (0.06-0.2)	0.1 (0.07-0.2)
Hydrocortisone	HMDB0000063	0.6 (0.3-1.2)	0.6 (0.3-1.1)	0.6 (0.2-1.2)	0.6 (0.3-1.2)	0.6 (0.2-1.1)	0.5 (0.2-1)	0.7 (0.3-1.3)
Thyroxine	HMDB0000248	0.1 (0.05-0.1)	0.1 (0.04-0.1)	0.1 (0.05-0.1)	0.1 (0.05-0.1)	0.1 (0.05-0.1)	0.1 (0.04-0.1)	0.1 (0.04-0.1)
LPC(14:0/0:0)		0.7 (0.3-1.4)	0.7 (0.3-1.2)	0.8 (0.3-1.4)	0.7 (0.3-1.4)	0.7 (0.3-1.4)	0.8 (0.4-1.4)	0.8 (0.4-1.3)
LPC(15:0/0:0)	HMDB0010381	0.4 (0.3-0.7)	0.4 (0.3-0.6)	0.4 (0.2-0.7)	0.4 (0.2-0.7)	0.4 (0.3-0.7)	0.4 (0.2-0.7)	0.4 (0.3-0.6)
LPC(15:1/0:0)		0.007 (0.003-0.01)	0.006 (0.003-0.01)	0.007 (0.004-0.01)	0.006 (0.003-0.01)	0.007 (0.003-0.01)	0.007 (0.003-0.01)	0.007 (0.004-0.01)
LPC(16:0/0:0)		34 (29.5-38.7)	34.4 (29.9-38.9)	33.7 (28.9-38.2)	33.7 (28.2-38.1)	34.1 (30.5-38.1)	33.8 (29.5-39)	34.6 (29.2-39)
LPC(16:1/0:0)		1.9 (1.2-3.1)	1.9 (1.2-2.8)	1.9 (1.1-3.2)	1.8 (1.1-3)	1.8 (1.1-2.7)	1.9 (1.2-3)	2 (1.2-3.6)
LPC(16:2/0:0)		0.03 (0.01-0.04)	0.03 (0.01-0.05)	0.02 (0.01-0.04)	0.02 (0.01-0.04)	0.02 (0.01-0.04)	0.03 (0.01-0.05)	0.03 (0.01-0.04)
LPC(17:0/0:0)		1.2 (0.7-2.1)	1.3 (0.7-2.1)	1.2 (0.7-2)	1.2 (0.7-2.1)	1.3 (0.7-2.1)	1.2 (0.7-2.2)	1.2 (0.6-2)
LPC(17:1/0:0)		0.2 (0.1-0.4)	0.2 (0.1-0.4)	0.2 (0.1-0.3)	0.2 (0.1-0.3)	0.2 (0.1-0.4)	0.2 (0.1-0.4)	0.2 (0.1-0.4)
LPC(18:0/0:0)	HMDB0010384	16.7 (11.2-22.2)	16.9 (11.3-22.3)	16.4 (10.9-22.3)	16.2 (8.9-21.3)	16.9 (12-21.7)	16.2 (10.9-21.4)	17.4 (11.6-23.7)
LPC(18:1/0:0)		10 (6.4-15.3)	10.5 (6.6-16.2)	9.5 (6.3-14.2)	10.1 (6.4-14.4)	10 (7-15.5)	9.5 (6.4-14.5)	10.4 (6.1-17.2)
LPC(18:2/0:0)		21.8 (15-29.5)	23.1 (17.1-29.9)	20.7 (14.3-27.5)	22.2 (15-29.5)	22 (14.6-29.7)	21.3 (14.9-29.6)	21.8 (14.4-28.1)
LPC(18:3/0:0)		0.3 (0.2-0.7)	0.4 (0.2-0.7)	0.3 (0.1-0.7)	0.4 (0.1-0.6)	0.3 (0.2-0.7)	0.3 (0.2-0.7)	0.3 (0.1-0.7)
LPC(18:4/0:0)		0.004 (0.001-0.01)	0.003 (0.001-0.01)	0.004 (0.001-0.01)	0.003 (0.001-0.01)	0.003 (0.001-0.01)	0.004 (0.001-0.01)	0.004 (0.001-0.01)
LPC(20:0/0:0)		0.1 (0.06-0.2)	0.1 (0.06-0.2)	0.1 (0.06-0.2)	0.1 (0.06-0.2)	0.1 (0.06-0.2)	0.1 (0.06-0.2)	0.1 (0.07-0.3)
LPC(20:1/0:0)		0.2 (0.1-0.3)	0.2 (0.1-0.3)	0.2 (0.1-0.3)	0.2 (0.1-0.3)	0.2 (0.1-0.2)	0.2 (0.1-0.3)	0.2 (0.1-0.3)
LPC(20:2/0:0)		0.2 (0.1-0.4)	0.3 (0.2-0.4)	0.2 (0.1-0.4)	0.2 (0.1-0.3)	0.2 (0.2-0.4)	0.2 (0.1-0.4)	0.3 (0.1-0.4)
LPC(20:3/0:0)		1.2 (0.6-2.4)	1.4 (0.7-2.5)	1.2 (0.6-2.4)	1.2 (0.6-2.2)	1.2 (0.6-2.2)	1.2 (0.6-2.9)	1.3 (0.7-2.5)
LPC(20:4/0:0)		7 (4.3-10.8)	7.5 (4.4-12.5)	6.6 (4.1-9.9)	7.1 (4.3-10.5)	7.3 (4.3-11.4)	6.9 (3.8-11.4)	7 (4.4-10.8)
LPC(20:5/0:0)		0.9 (0.2-2.5)	0.9 (0.3-2.5)	0.9 (0.2-2.4)	0.6 (0.2-1.5)	0.8 (0.3-2.2)	1 (0.3-2.5)	1 (0.3-3.6)
LPC(21:0/0:0)		0.01 (0.007-0.01)	0.01 (0.007-0.01)	0.01 (0.007-0.01)	0.01 (0.007-0.01)	0.01 (0.007-0.01)	0.009 (0.006-0.01)	0.01 (0.007-0.01)
LPC(22:0/0:0)		0.05 (0.02-0.1)	0.05 (0.02-0.1)	0.05 (0.02-0.1)	0.04 (0.02-0.1)	0.05 (0.02-0.1)	0.05 (0.02-0.1)	0.06 (0.03-0.1)
LPC(22:1/0:0)		0.02 (0.007-0.04)	0.02 (0.007-0.04)	0.02 (0.007-0.05)	0.01 (0.006-0.04)	0.02 (0.007-0.05)	0.02 (0.007-0.05)	0.02 (0.007-0.06)
LPC(22:2/0:0)		0.007 (0.004-0.01)	0.007 (0.004-0.01)	0.007 (0.003-0.01)	0.006 (0.003-0.01)	0.007 (0.004-0.01)	0.007 (0.003-0.01)	0.007 (0.003-0.01)
LPC(22:4/0:0)		0.07 (0.03-0.1)	0.08 (0.04-0.2)	0.07 (0.03-0.1)	0.08 (0.04-0.1)	0.07 (0.04-0.1)	0.07 (0.03-0.2)	0.07 (0.03-0.1)
LPC(24:0/0:0)		0.07 (0.04-0.1)	0.07 (0.04-0.1)	0.07 (0.03-0.1)	0.06 (0.03-0.1)	0.07 (0.04-0.1)	0.07 (0.04-0.1)	0.08 (0.04-0.2)
LPC(24:1/0:0)		0.02 (0.009-0.03)	0.02 (0.009-0.03)	0.02 (0.01-0.03)	0.02 (0.008-0.03)	0.02 (0.01-0.03)	0.02 (0.01-0.03)	0.02 (0.01-0.04)
LPC(25:0/0:0)		0.005 (0.003-0.009)	0.005 (0.003-0.008)	0.005 (0.003-0.009)	0.005 (0.003-0.008)	0.005 (0.003-0.008)	0.005 (0.003-0.008)	0.006 (0.003-0.01)
LPC(26:0/0:0)		0.02 (0.01-0.04)	0.02 (0.01-0.04)	0.02 (0.01-0.04)	0.02 (0.01-0.03)	0.02 (0.01-0.03)	0.02 (0.01-0.03)	0.02 (0.01-0.04)
LPC(26:1/0:0)		0.01 (0.005-0.02)	0.01 (0.005-0.02)	0.01 (0.006-0.02)	0.009 (0.005-0.02)	0.01 (0.005-0.01)	0.01 (0.005-0.02)	0.011 (0.006-0.02)
LPC(O-16:0/0:0)		0.1 (0.07-0.2)	0.1 (0.07-0.2)	0.1 (0.07-0.2)	0.1 (0.08-0.2)	0.1 (0.08-0.2)	0.1 (0.07-0.2)	0.1 (0.06-0.2)
LPC(O-16:1/0:0)		0.005 (0.0004-0.01)	0.004 (0.0005-0.01)	0.005 (0.0001-0.02)	0.004 (0.00003-0.01)	0.005 (0.0006-0.01)	0.006 (0.0005-0.02)	0.005 (0.00003-0.01)
LPC(O-18:0/0:0)		0.03 (0.02-0.05)	0.03 (0.02-0.05)	0.03 (0.02-0.05)	0.03 (0.02-0.05)	0.03 (0.02-0.05)	0.03 (0.02-0.05)	0.03 (0.01-0.05)
LPC(O-18:1/0:0)		0.08 (0.05-0.1)	0.08 (0.05-0.1)	0.07 (0.05-0.1)	0.08 (0.05-0.1)	0.08 (0.05-0.1)	0.07 (0.05-0.1)	0.08 (0.05-0.1)
LPC(O-18:2/0:0)		0.005 (0.003-0.008)	0.005 (0.003-0.008)	0.005 (0.003-0.008)	0.005 (0.002-0.008)	0.005 (0.003-0.008)	0.005 (0.003-0.008)	0.005 (0.003-0.008)
LPC(O-20:0/0:0)		0.009 (0.005-0.01)	0.009 (0.005-0.01)	0.009 (0.005-0.01)	0.009 (0.005-0.01)	0.009 (0.005-0.01)	0.008 (0.005-0.01)	0.008 (0.005-0.01)
LPE(14:0/0:0)		0.003 (0.0008-0.007)	0.003 (0.0008-0.006)	0.003 (0.0008-0.008)	0.003 (0.0007-0.007)	0.003 (0.0007-0.006)	0.003 (0.0009-0.007)	0.003 (0.0011-0.008)
LPE(16:0/0:0)		0.6 (0.3-0.9)	0.6 (0.3-0.9)	0.6 (0.3-1)	0.6 (0.3-0.9)	0.6 (0.4-0.9)	0.6 (0.3-0.9)	0.6 (0.3-1.1)
LPE(16:1/0:0)		0.02 (0.009-0.06)	0.02 (0.009-0.06)	0.02 (0.009-0.07)	0.02 (0.009-0.07)	0.02 (0.008-0.07)	0.02 (0.009-0.05)	0.03 (0.009-0.06)
LPE(17:0/0:0)		0.02 (0.01-0.04)	0.02 (0.01-0.04)	0.02 (0.01-0.04)	0.02 (0.01-0.04)	0.02 (0.01-0.05)	0.02 (0.01-0.04)	0.02 (0.01-0.05)
LPE(18:0/0:0)		0.7 (0.4-1.1)	0.7 (0.4-1.1)	0.7 (0.4-1.1)	0.6 (0.3-1)	0.7 (0.4-1.1)	0.6 (0.4-1)	0.7 (0.4-1.2)
LPE(18:1/0:0)	HMDB0011506	0.4 (0.2-0.9)	0.5 (0.2-0.9)	0.4 (0.2-0.8)	0.4 (0.2-0.9)	0.4 (0.2-1)	0.4 (0.2-0.9)	0.5 (0.2-0.9)
LPE(18:2/0:0)		1.5 (0.7-3)	1.6 (0.7-3.2)	1.4 (0.7-2.8)	1.6 (0.7-2.8)	1.5 (0.7-3.2)	1.4 (0.6-2.8)	1.6 (0.7-3.4)
LPE(18:3/0:0)		0.05 (0.02-0.1)	0.05 (0.02-0.1)	0.05 (0.02-0.1)	0.05 (0.02-0.1)	0.04 (0.02-0.1)	0.05 (0.02-0.1)	0.05 (0.02-0.1)
LPE(20:0/0:0)		0.004 (0.002-0.008)	0.004 (0.002-0.008)	0.004 (0.002-0.008)	0.004 (0.002-0.008)	0.004 (0.002-0.009)	0.004 (0.002-0.007)	0.005 (0.002-0.01)
LPE(20:1/0:0)		0.01 (0.005-0.02)	0.01 (0.005-0.02)	0.01 (0.004-0.02)	0.01 (0.004-0.02)	0.01 (0.005-0.02)	0.01 (0.004-0.02)	0.01 (0.006-0.03)
LPE(20:2/0:0)		0.01 (0.005-0.03)	0.01 (0.005-0.03)	0.01 (0.004-0.02)	0.01 (0.004-0.02)	0.01 (0.004-0.03)	0.01 (0.005-0.03)	0.01 (0.006-0.03)
LPE(20:3/0:0)		0.07 (0.03-0.1)	0.07 (0.03-0.1)	0.07 (0.03-0.2)	0.07 (0.03-0.1)	0.07 (0.03-0.1)	0.07 (0.03-0.1)	0.08 (0.03-0.2)
LPE(20:4/0:0)		0.8 (0.5-1.2)	0.8 (0.5-1.3)	0.8 (0.5-1.2)	0.8 (0.5-1.3)	0.8 (0.5-1.2)	0.8 (0.5-1.2)	0.8 (0.5-1.3)
LPE(20:5/0:0)		0.07 (0.02-0.2)	0.07 (0.02-0.2)	0.07 (0.02-0.2)	0.05 (0.02-0.2)	0.06 (0.03-0.1)	0.08 (0.02-0.2)	0.08 (0.02-0.2)
LPE(22:4/0:0)		0.01 (0.004-0.03)	0.01 (0.004-0.03)	0.01 (0.004-0.03)	0.01 (0.005-0.03)	0.01 (0.004-0.03)	0.01 (0.004-0.03)	0.01 (0.004-0.03)
LPE(22:5/0:0)		0.08 (0.04-0.1)	0.08 (0.05-0.1)	0.08 (0.04-0.1)	0.08 (0.04-0.1)	0.07 (0.04-0.1)	0.08 (0.04-0.1)	0.08 (0.05-0.2)
LPE(22:6/0:0)		0.9 (0.5-1.4)	0.9 (0.5-1.4)	0.9 (0.5-1.4)	0.8 (0.5-1.3)	0.9 (0.5-1.4)	0.9 (0.5-1.4)	1 (0.5-1.5)
Carnitine	HMDB0000062	1.4 (0.7-2.2)	1.4 (0.8-2.2)	1.3 (0.7-2.3)	1.3 (0.7-2.1)	1.4 (0.7-2.3)	1.3 (0.7-2.1)	1.5 (0.8-2.4)
Acetylcarnitine	HMDB0000201	11.7 (6.1-20.2)	11.5 (6-19.5)	11.9 (6.1-21.6)	11.1 (5.6-18.8)	11.7 (6.7-20)	11.8 (6-21.5)	12.4 (6.1-21.7)
Propionylcarnitine	HMDB0000824	2.1 (1.1-4.1)	2.4 (1.3-4.6)	1.9 (0.9-3.5)	2 (1.1-3.5)	2.1 (1-3.7)	2 (1.1-3.9)	2.5 (1.1-5.3)
Butyrylcarnitine	HMDB0002013	0.1 (0.06-0.3)	0.1 (0.07-0.2)	0.1 (0.05-0.3)	0.1 (0.06-0.4)	0.1 (0.06-0.3)	0.1 (0.05-0.2)	0.1 (0.06-0.2)
Valerylcarnitine	HMDB0013128	0.1 (0.04-0.2)	0.1 (0.05-0.3)	0.1 (0.03-0.2)	0.1 (0.03-0.3)	0.1 (0.03-0.2)	0.1 (0.04-0.2)	0.1 (0.04-0.2)
tiglylcarnitine	HMDB0002366	0.009 (0.004-0.02)	0.011 (0.004-0.02)	0.008 (0.003-0.02)	0.009 (0.004-0.02)	0.009 (0.003-0.02)	0.009 (0.004-0.02)	0.01 (0.004-0.02)
Hexanoylcarnitine	HMDB0000756	0.07 (0.03-0.2)	0.07 (0.03-0.2)	0.07 (0.03-0.2)	0.08 (0.02-0.2)	0.07 (0.03-0.1)	0.07 (0.03-0.2)	0.07 (0.02-0.1)
Hexenoylcarnitine	HMDB0253155	0.006 (0.002-0.01)	0.006 (0.002-0.01)	0.005 (0.002-0.01)	0.006 (0.002-0.01)	0.005 (0.002-0.01)	0.006 (0.002-0.01)	0.006 (0.002-0.01)
Octanoylcarnitine	HMDB0000791	0.2 (0.08-0.7)	0.3 (0.09-0.8)	0.2 (0.06-0.7)	0.3 (0.06-0.8)	0.2 (0.09-0.6)	0.3 (0.07-0.9)	0.2 (0.07-0.7)
Octenoylcarnitine	HMDB0240750	0.2 (0.06-0.4)	0.2 (0.07-0.5)	0.2 (0.05-0.4)	0.2 (0.08-0.4)	0.2 (0.07-0.5)	0.2 (0.07-0.5)	0.2 (0.04-0.5)
Nonaylcarnitine	HMDB0013288	0.02 (0.003-0.06)	0.02 (0.006-0.1)	0.01 (0.003-0.04)	0.02 (0.004-0.08)	0.02 (0.005-0.07)	0.02 (0.003-0.06)	0.02 (0.003-0.1)
Decanoylcarnitine	HMDB0000651	0.3 (0.1-0.9)	0.4 (0.1-0.9)	0.3 (0.1-0.8)	0.3 (0.1-1.1)	0.3 (0.1-0.7)	0.3 (0.1-0.9)	0.3 (0.1-0.8)
Decenoylcarnitine	HMDB0250918	0.3 (0.1-0.7)	0.4 (0.2-0.8)	0.3 (0.1-0.6)	0.3 (0.1-0.8)	0.3 (0.1-0.7)	0.3 (0.1-0.8)	0.3 (0.1-0.7)
2-trans,4-cis-Decadienoylcarnitine	HMDB0013325	0.01 (0.005-0.03)	0.02 (0.006-0.04)	0.01 (0.005-0.03)	0.01 (0.005-0.04)	0.01 (0.005-0.03)	0.01 (0.005-0.05)	0.01 (0.005-0.03)
(2Z,5E,7E)-Decatrienoylcarnitine	HMDB0240752	0.06 (0.02-0.1)	0.07 (0.02-0.1)	0.05 (0.02-0.1)	0.06 (0.02-0.1)	0.06 (0.02-0.1)	0.06 (0.02-0.1)	0.06 (0.01-0.1)
Undecanoylcarnitine	HMDB0013321	0.02 (0.004-0.1)	0.03 (0.007-0.14)	0.02 (0.003-0.06)	0.03 (0.004-0.13)	0.03 (0.006-0.1)	0.02 (0.004-0.09)	0.02 (0.003-0.12)
undec-10-enoylcarnitine	HMDB0241164	0.03 (0.01-0.07)	0.04 (0.02-0.07)	0.03 (0.01-0.06)	0.03 (0.01-0.07)	0.03 (0.01-0.08)	0.03 (0.01-0.06)	0.04 (0.01-0.07)
Laurylcarnitine	HMDB0002250	0.08 (0.03-0.2)	0.09 (0.04-0.2)	0.07 (0.02-0.2)	0.09 (0.03-0.3)	0.08 (0.03-0.2)	0.08 (0.02-0.2)	0.08 (0.03-0.2)
trans-2-Dodecenoylcarnitine	HMDB0013326	0.06 (0.02-0.1)	0.06 (0.02-0.1)	0.06 (0.02-0.1)	0.06 (0.02-0.1)	0.06 (0.02-0.1)	0.06 (0.02-0.2)	0.06 (0.02-0.1)
(8Z,10E)-Dodeca-8,10-dienoylcarnitine	HMDB0241245	0.02 (0.006-0.03)	0.02 (0.009-0.03)	0.01 (0.005-0.02)	0.01 (0.006-0.03)	0.01 (0.006-0.03)	0.01 (0.006-0.03)	0.02 (0.008-0.03)
Dodeca-3,6,9-trienoylcarnitine	HMDB0241271	0.005 (0.002-0.01)	0.006 (0.002-0.01)	0.004 (0.001-0.01)	0.005 (0.002-0.01)	0.005 (0.001-0.01)	0.005 (0.002-0.01)	0.005 (0.001-0.01)
Tridecanoylcarnitine	HMDB0241308	0.06 (0.009-0.2)	0.07 (0.013-0.2)	0.05 (0.008-0.2)	0.04 (0.009-0.1)	0.06 (0.01-0.2)	0.07 (0.011-0.2)	0.08 (0.007-0.3)
(9E)-Tridec-9-enoylcarnitine	HMDB0241316	0.03 (0.008-0.07)	0.03 (0.011-0.08)	0.03 (0.006-0.06)	0.03 (0.009-0.06)	0.03 (0.007-0.07)	0.03 (0.006-0.07)	0.03 (0.007-0.08)
Tetradecanoylcarnitine	HMDB0005066	0.01 (0.007-0.03)	0.01 (0.007-0.03)	0.01 (0.006-0.03)	0.01 (0.006-0.03)	0.01 (0.007-0.03)	0.01 (0.006-0.03)	0.01 (0.007-0.02)
Myristoleoylcarnitine	HMDB0240588	0.06 (0.02-0.1)	0.06 (0.02-0.1)	0.05 (0.02-0.1)	0.06 (0.02-0.1)	0.06 (0.02-0.1)	0.06 (0.02-0.1)	0.06 (0.02-0.1)
Tetradecadienoylcarnitine	HMDB0240756	0.01 (0.004-0.02)	0.01 (0.006-0.03)	0.01 (0.004-0.02)	0.01 (0.004-0.03)	0.01 (0.004-0.02)	0.01 (0.004-0.02)	0.01 (0.005-0.03)
Tetradeca-5,7,9-trienoylcarnitine	HMDB0241400	0.008 (0.003-0.02)	0.009 (0.004-0.02)	0.007 (0.002-0.02)	0.008 (0.002-0.02)	0.007 (0.002-0.02)	0.008 (0.002-0.02)	0.008 (0.003-0.02)
Palmitoylcarnitine	HMDB0000222	0.09 (0.06-0.1)	0.1 (0.06-0.1)	0.09 (0.05-0.1)	0.09 (0.05-0.1)	0.09 (0.06-0.1)	0.09 (0.06-0.1)	0.09 (0.05-0.1)
Palmitoleoylcarnitine	HMDB0013207	0.02 (0.008-0.03)	0.02 (0.008-0.03)	0.02 (0.008-0.03)	0.02 (0.007-0.03)	0.02 (0.008-0.03)	0.02 (0.008-0.03)	0.02 (0.008-0.03)
(7Z,10Z)-Hexadecadienoylcarnitine	HMDB0240757	0.009 (0.003-0.02)	0.009 (0.004-0.02)	0.008 (0.003-0.02)	0.009 (0.003-0.02)	0.008 (0.003-0.02)	0.009 (0.003-0.02)	0.009 (0.003-0.02)
Stearoylcarnitine	HMDB0000848	0.03 (0.02-0.05)	0.03 (0.02-0.05)	0.03 (0.02-0.04)	0.03 (0.02-0.05)	0.03 (0.02-0.05)	0.03 (0.01-0.05)	0.03 (0.02-0.05)
Oleoylcarnitine	HMDB0005065	0.06 (0.03-0.1)	0.07 (0.04-0.1)	0.06 (0.03-0.1)	0.06 (0.03-0.1)	0.06 (0.03-0.1)	0.06 (0.03-0.1)	0.07 (0.03-0.1)
Linoleyl carnitine	HMDB0006469	0.06 (0.03-0.1)	0.06 (0.04-0.1)	0.05 (0.03-0.09)	0.06 (0.03-0.1)	0.06 (0.03-0.09)	0.06 (0.03-0.1)	0.06 (0.03-0.1)
Alpha-linolenyl carnitine	HMDB0006319	0.004 (0.002-0.007)	0.004 (0.002-0.007)	0.003 (0.002-0.007)	0.004 (0.002-0.006)	0.004 (0.002-0.006)	0.004 (0.002-0.007)	0.004 (0.002-0.008)
Arachidyl carnitine	HMDB0006460	0.001 (0.0005-0.003)	0.002 (0.0006-0.003)	0.001 (0.0005-0.003)	0.001 (0.0005-0.003)	0.002 (0.0007-0.004)	0.001 (0.0005-0.003)	0.002 (0.0006-0.003)
(11Z)-Eicoseneoylcarnitine	HMDB0240746	0.004 (0.001-0.007)	0.004 (0.002-0.007)	0.003 (0.001-0.007)	0.003 (0.001-0.006)	0.004 (0.001-0.007)	0.003 (0.001-0.006)	0.004 (0.001-0.008)
(11Z,14Z)-Eicosadienoylcarnitine	HMDB0240747	0.004 (0.002-0.007)	0.004 (0.002-0.007)	0.004 (0.002-0.006)	0.004 (0.002-0.007)	0.004 (0.002-0.007)	0.004 (0.002-0.007)	0.004 (0.002-0.008)
Icosa-8,11,14-trienoylcarnitine	HMDB0241578	0.001 (0.0004-0.002)	0.001 (0.0006-0.003)	0.001 (0.0003-0.002)	0.001 (0.0004-0.003)	0.001 (0.0003-0.002)	0.001 (0.0004-0.002)	0.001 (0.0005-0.003)
Lignoceroylcarnitine	HMDB0240665	0.007 (0.003-0.02)	0.007 (0.003-0.02)	0.007 (0.003-0.02)	0.007 (0.003-0.01)	0.008 (0.003-0.02)	0.007 (0.003-0.02)	0.007 (0.003-0.02)
Hexacosanoyl carnitine	HMDB0006347	0.02 (0.008-0.03)	0.02 (0.009-0.04)	0.02 (0.008-0.03)	0.02 (0.008-0.03)	0.02 (0.008-0.04)	0.02 (0.008-0.03)	0.02 (0.009-0.04)
(17Z)-Hexacos-17-enoylcarnitine	HMDB0241641	0.003 (0.001-0.006)	0.003 (0.001-0.006)	0.003 (0.001-0.005)	0.003 (0.001-0.005)	0.003 (0.001-0.006)	0.003 (0.001-0.006)	0.003 (0.001-0.006)
(13Z,16Z)-Hexacosa-13,16-dienoylcarnitine	HMDB0241642	0.002 (0.0008-0.003)	0.002 (0.0009-0.004)	0.002 (0.0008-0.003)	0.002 (0.0009-0.003)	0.002 (0.0008-0.004)	0.002 (0.0008-0.003)	0.002 (0.0009-0.004)
Succinylcarnitine	HMDB0061717	0.008 (0.004-0.01)	0.009 (0.005-0.01)	0.007 (0.004-0.01)	0.008 (0.004-0.01)	0.008 (0.005-0.01)	0.007 (0.004-0.01)	0.009 (0.004-0.02)
3-Hydroxybutyrylcarnitine	HMDB0013127	0.09 (0.03-0.2)	0.09 (0.03-0.2)	0.09 (0.03-0.3)	0.08 (0.03-0.3)	0.08 (0.03-0.3)	0.09 (0.03-0.2)	0.09 (0.03-0.2)
hydroxyisovaleroyl carnitine	HMDB0062555	0.02 (0.008-0.03)	0.02 (0.01-0.03)	0.01 (0.008-0.03)	0.02 (0.008-0.03)	0.02 (0.008-0.03)	0.02 (0.007-0.03)	0.02 (0.01-0.04)
3-hydroxyoctanoyl carnitine	HMDB0061634	0.02 (0.006-0.04)	0.02 (0.008-0.05)	0.01 (0.005-0.03)	0.02 (0.006-0.04)	0.02 (0.006-0.04)	0.02 (0.006-0.04)	0.02 (0.007-0.04)
3-hydroxydecanoyl carnitine	HMDB0061636	0.02 (0.008-0.05)	0.03 (0.01-0.06)	0.02 (0.007-0.04)	0.02 (0.008-0.06)	0.02 (0.007-0.05)	0.02 (0.007-0.06)	0.03 (0.008-0.05)
3-hydroxydodecanoyl carnitine	HMDB0061638	0.005 (0.002-0.01)	0.006 (0.003-0.01)	0.004 (0.002-0.01)	0.005 (0.002-0.01)	0.005 (0.002-0.01)	0.005 (0.002-0.01)	0.006 (0.002-0.01)
3-Hydroxydodecenoylcarnitine	HMDB0240760	0.004 (0.001-0.009)	0.005 (0.002-0.01)	0.003 (0.001-0.008)	0.004 (0.001-0.01)	0.004 (0.001-0.008)	0.004 (0.001-0.009)	0.005 (0.001-0.01)
3-Hydroxytetradecanoyl carnitine	HMDB0061640	0.004 (0.002-0.009)	0.005 (0.002-0.009)	0.004 (0.001-0.007)	0.004 (0.002-0.008)	0.004 (0.002-0.008)	0.004 (0.001-0.009)	0.005 (0.002-0.009)
Glutarylcarnitine	HMDB0013130	0.01 (0.006-0.02)	0.01 (0.006-0.03)	0.01 (0.005-0.02)	0.01 (0.006-0.03)	0.01 (0.006-0.02)	0.01 (0.005-0.02)	0.01 (0.005-0.03)
Phe-TRP	HMDB0029006	0.4 (0.3-0.6)	0.4 (0.3-0.6)	0.4 (0.2-0.6)	0.4 (0.3-0.6)	0.4 (0.3-0.6)	0.4 (0.2-0.6)	0.4 (0.2-0.6)
17-Hydroxyprogesterone	HMDB0000374	0.02 (0.005-0.06)	0.02 (0.01-0.04)	0.02 (0.001-0.07)	0.03 (0.008-0.06)	0.03 (0.007-0.07)	0.02 (0.001-0.06)	0.02 (0.001-0.04)
5-Methyl-uridine	HMDB0000884	0.1 (0.09-0.2)	0.2 (0.11-0.2)	0.1 (0.09-0.2)	0.1 (0.1-0.2)	0.1 (0.08-0.2)	0.1 (0.09-0.2)	0.2 (0.1-0.2)
2-Hydroxybutyric acid	HMDB0000008	31.6 (15.5-54.5)	33.2 (16.7-59.7)	30.2 (14-51.7)	31.8 (13-56.2)	32.2 (16.1-65.3)	32.4 (15.2-56.6)	29.9 (15.3-49.2)
Fumaric acid	HMDB0000134	41.4 (32.7-51.6)	41.9 (32.7-51.8)	41 (32.5-51.2)	41.1 (31.7-51.6)	41.1 (32.4-52.1)	41.5 (32.9-51.6)	41.8 (32.7-51.6)
Threonine	HMDB0000167	103.1 (57.2-161.3)	110.9 (68.8-163)	96.3 (54.5-157.5)	105.9 (59.9-162.1)	103 (57-162.7)	100 (54.8-162.3)	103.6 (58.1-159)
Salicylic acid	HMDB0001895	0.5 (0.1-1.3)	0.6 (0.1-1.6)	0.4 (0.1-1.1)	0.4 (0.1-1.2)	0.5 (0.1-1.1)	0.5 (0.1-1.4)	0.7 (0.2-1.6)
Methionine	HMDB0000696	20 (13.9-28.3)	22.1 (16.2-29.8)	18.1 (13-24.8)	19.9 (13-28.4)	19.5 (13.8-26.8)	19.6 (13.8-29.3)	20.9 (14.6-29.7)
N-Acetylvaline	HMDB0011757	0.03 (0.02-0.05)	0.03 (0.02-0.05)	0.03 (0.02-0.04)	0.03 (0.02-0.05)	0.03 (0.02-0.05)	0.03 (0.02-0.04)	0.03 (0.02-0.05)
N-Acetylisoleucine	HMDB0061684	0.009 (0.005-0.02)	0.01 (0.006-0.02)	0.009 (0.005-0.01)	0.009 (0.005-0.02)	0.009 (0.006-0.01)	0.009 (0.005-0.01)	0.01 (0.006-0.02)
Arginine	HMDB0000517	86.5 (57.1-120.3)	87.2 (57.4-123.8)	86 (56.5-118.3)	85.2 (55.5-121.1)	85.3 (55.7-123.1)	86.1 (57.1-120.6)	89.4 (61.3-120.2)
N-Acetyl-L-aspartic acid	HMDB0000812	0.2 (0.1-0.3)	0.2 (0.1-0.3)	0.2 (0.1-0.3)	0.2 (0.1-0.3)	0.2 (0.1-0.3)	0.2 (0.1-0.3)	0.2 (0.1-0.3)
Citrulline	HMDB0000904	6.1 (3.6-9.1)	6.5 (4.1-9.5)	5.7 (3.3-9)	5.4 (3.1-8.3)	6 (3.4-8.8)	6 (3.7-9.3)	6.8 (4.1-10)
Hippuric acid	HMDB0000714	3.2 (0.2-13.5)	3.1 (0.1-12)	3.2 (0.2-15.6)	2.4 (0.1-13.2)	2.9 (0.2-15.6)	3.3 (0.2-14.8)	4 (0.2-14.3)
Tyrosine	HMDB0000158	65.4 (45.3-92.3)	69.4 (49.3-98)	61.9 (41.9-83.5)	64.6 (45.9-91)	63.5 (45.2-87.3)	64.5 (40.2-90.8)	68.7 (47.6-98.3)
4-Hydroxyphenyllactic acid	HMDB0000755	0.8 (0.4-1.5)	1 (0.6-1.6)	0.7 (0.4-1.1)	0.8 (0.4-1.5)	0.8 (0.4-1.6)	0.8 (0.4-1.6)	0.8 (0.4-1.4)
p-Cresol sulfate	HMDB0011635	11.4 (0.5-30.7)	11.6 (0.4-32.2)	11.3 (0.6-30.6)	10.9 (0.4-30.5)	10.2 (0.6-30)	11.3 (0.5-30.2)	13 (0.4-33.1)
Homo-L-arginine	HMDB0000670	1.7 (1-2.6)	1.8 (1.1-2.8)	1.6 (1-2.5)	1.7 (1-2.7)	1.7 (1-2.6)	1.6 (0.9-2.4)	1.6 (1-3)
Indole-3-propionic acid	HMDB0002302	12.9 (0.7-126.1)	9.2 (0.2-83.1)	16.1 (1-211.8)	10.1 (0.6-111.8)	12.8 (0.2-172.5)	15 (0.2-206.5)	13.5 (1.1-124.8)
N-Acetyl-L-methionine	HMDB0011745	0.03 (0.02-0.05)	0.03 (0.02-0.06)	0.03 (0.02-0.05)	0.03 (0.02-0.05)	0.03 (0.02-0.06)	0.03 (0.02-0.06)	0.03 (0.02-0.05)
Symmetric dimethylarginine	HMDB0003334	0.1 (0.08-0.2)	0.1 (0.09-0.2)	0.1 (0.08-0.2)	0.1 (0.08-0.1)	0.1 (0.08-0.2)	0.1 (0.08-0.2)	0.1 (0.09-0.2)
Tryptophan	HMDB0000929	55.9 (39.6-74.7)	59.7 (44-77.9)	52.6 (38-66.5)	57.5 (40.5-76.1)	55.9 (41.2-72)	54 (37.2-71.8)	56.2 (42.1-76.7)
Indolelactic acid	HMDB0000671	1.8 (1-3.1)	2.2 (1.2-3.3)	1.6 (0.9-2.5)	1.9 (1-3)	1.8 (0.8-3.1)	1.8 (1-3.1)	1.9 (1-3)
N-Acetyl-L-tyrosine	HMDB0000866	0.01 (0.006-0.02)	0.01 (0.006-0.02)	0.01 (0.006-0.02)	0.01 (0.005-0.02)	0.01 (0.005-0.02)	0.01 (0.005-0.02)	0.01 (0.006-0.02)
N-Acetyl-D-tryptophan	HMDB0255052	0.02 (0.01-0.04)	0.02 (0.01-0.05)	0.02 (0.01-0.04)	0.02 (0.01-0.04)	0.02 (0.01-0.04)	0.02 (0.01-0.04)	0.03 (0.01-0.06)
beta-D-Glucose 6-phosphate	HMDB0003498	0.1 (0.05-0.2)	0.1 (0.05-0.2)	0.1 (0.05-0.2)	0.1 (0.06-0.2)	0.1 (0.04-0.2)	0.1 (0.04-0.2)	0.1 (0.05-0.2)
Guanosine	HMDB0000133	0.3 (0.02-1)	0.2 (0.02-0.9)	0.3 (0.02-1)	0.3 (0.03-1)	0.4 (0.03-1.1)	0.3 (0.02-0.9)	0.2 (0.01-0.7)
N-Acetylneuraminic acid	HMDB0000230	0.1 (0.06-0.2)	0.1 (0.07-0.2)	0.1 (0.06-0.2)	0.1 (0.06-0.2)	0.1 (0.05-0.2)	0.1 (0.06-0.2)	0.1 (0.06-0.2)
Deoxycholic acid	HMDB0000626	1 (0.3-2.4)	1.1 (0.3-2.5)	0.9 (0.2-2.1)	1 (0.3-2.5)	0.9 (0.3-2)	1 (0.2-2.2)	1.1 (0.3-3.5)
Ursodeoxycholic acid	HMDB0000946	0.1 (0.01-0.5)	0.1 (0.02-0.5)	0.1 (0.01-0.5)	0.1 (0.02-0.5)	0.1 (0.01-0.5)	0.1 (0.01-0.7)	0.1 (0.01-0.6)
Chenodeoxycholic acid	HMDB0000518	9.5 (1.1-45.6)	11.6 (1.2-51.2)	7.7 (0.9-34.8)	8.6 (1-35.1)	9.1 (1.2-38.7)	8.3 (0.8-45.6)	12 (0.9-66.7)
Cholic acid	HMDB0000619	0.1 (0.008-1)	0.2 (0.009-1.1)	0.1 (0.006-0.8)	0.1 (0.008-0.7)	0.1 (0.009-0.8)	0.1 (0.007-0.7)	0.2 (0.006-1.9)
Glycoursodeoxycholic acid	HMDB0000708	0.06 (0.003-0.3)	0.07 (0.005-0.4)	0.05 (0.002-0.3)	0.06 (0.003-0.3)	0.06 (0.005-0.4)	0.05 (0.002-0.3)	0.07 (0.001-0.5)
Chenodeoxycholic acid glycine conjugate	HMDB0000637	0.4 (0.04-1.5)	0.4 (0.05-1.7)	0.4 (0.04-1.4)	0.4 (0.04-1.8)	0.5 (0.04-2.1)	0.3 (0.03-1.3)	0.4 (0.04-1.5)
Deoxycholic acid glycine conjugate	HMDB0000631	0.2 (0.0007-0.7)	0.2 (0.0007-0.6)	0.2 (0.0004-0.8)	0.2 (0.0007-0.7)	0.2 (0.0003-0.8)	0.1 (0.0002-0.6)	0.2 (0.0001-0.7)
Glycohyocholic acid	HMDB0240607	0.1 (0.01-0.5)	0.1 (0.01-0.4)	0.1 (0.01-0.5)	0.1 (0.01-0.5)	0.1 (0.01-0.6)	0.1 (0.01-0.3)	0.1 (0.01-0.5)
Taurochenodesoxycholic acid	HMDB0000951	0.08 (0.008-0.3)	0.07 (0.007-0.3)	0.08 (0.008-0.4)	0.09 (0.006-0.3)	0.09 (0.008-0.5)	0.07 (0.009-0.3)	0.08 (0.008-0.4)
Taurodeoxycholic acid	HMDB0000896	0.03 (0.003-0.1)	0.02 (0.003-0.1)	0.03 (0.003-0.1)	0.03 (0.003-0.2)	0.03 (0.003-0.1)	0.03 (0.002-0.1)	0.03 (0.003-0.1)
Tauroursodeoxycholic acid	HMDB0000874	0.004 (0.00005-0.02)	0.003 (0.00005-0.02)	0.004 (0.00005-0.02)	0.004 (0.00005-0.02)	0.004 (0.00005-0.02)	0.003 (0.00005-0.02)	0.004 (0.00005-0.02)
Taurocholic acid	HMDB0000036	0.01 (0.002-0.07)	0.01 (0.002-0.05)	0.02 (0.002-0.1)	0.02 (0.002-0.08)	0.02 (0.002-0.12)	0.01 (0.002-0.05)	0.01 (0.002-0.07)
Lactic acid	HMDB0000190	1134.6 (641.9-2104.4)	1181.9 (679.8-2415.8)	1093.5 (636.8-1987.5)	1194.2 (705-2524.3)	1100.8 (591.1-2087.8)	1110.1 (644-2138.8)	1129.2 (634.7-1976)
Succinic acid	HMDB0000254	4 (2.8-5.8)	4 (2.7-6.1)	4 (2.8-5.8)	3.8 (2.5-5.6)	3.8 (2.9-5.3)	4.1 (2.9-6.3)	4.2 (2.8-5.8)
N-Acetylalanine	HMDB0000766	5.8 (3.2-10.1)	5 (3-8.4)	6.6 (3.6-10.9)	5.7 (3.2-10.7)	5.9 (3.2-10.9)	5.9 (3-9.5)	5.8 (3.1-10)
Aspartic acid	HMDB0000191	11.4 (7.5-16)	11.5 (7.5-16.1)	11.4 (7.4-16.1)	11.3 (7.6-16)	11.5 (7.2-16.6)	11.5 (7.6-16.5)	11.4 (7.4-16.1)
Glutamic acid	HMDB0000148	33.4 (17.4-55.2)	37.5 (20.7-57.7)	29.9 (16.3-50.3)	33.1 (15.3-54.6)	32.8 (16.6-56)	33.8 (17.5-56.6)	34 (18.6-57.4)
3-Hydroxyglutaric acid	HMDB0000428	0.6 (0.4-0.9)	0.6 (0.4-1)	0.6 (0.4-0.9)	0.6 (0.4-0.9)	0.6 (0.4-1)	0.6 (0.4-1)	0.6 (0.4-0.9)
Xanthine	HMDB0000292	2 (1-3.3)	2 (1-3.3)	2 (1-3.3)	2.1 (1.1-3.5)	2 (1-3.3)	2 (1-3.4)	1.8 (1-3)
N-Acetylproline	HMDB0094701	0.005 (0.002-0.01)	0.006 (0.003-0.01)	0.005 (0.002-0.01)	0.005 (0.002-0.01)	0.005 (0.002-0.01)	0.005 (0.003-0.01)	0.006 (0.003-0.01)
3-Methylhistidine	HMDB0000479	1.5 (0.5-5.5)	1.7 (0.5-5.5)	1.3 (0.4-5.7)	1.8 (0.5-7.2)	1.6 (0.4-9.6)	1.2 (0.4-4.6)	1.2 (0.5-4.3)
Phenol sulphate	HMDB0060015	1.7 (0.4-5)	1.8 (0.4-5.9)	1.6 (0.4-4.6)	1.6 (0.4-4.7)	1.7 (0.5-5)	1.7 (0.4-5.6)	1.7 (0.5-4.9)
N-Acetylornithine	HMDB0003357	1.7 (1.1-2.3)	1.7 (1.2-2.4)	1.7 (1.1-2.3)	1.7 (1.1-2.3)	1.7 (1.1-2.3)	1.7 (1.1-2.4)	1.8 (1.2-2.5)
4-Pyridoxic acid	HMDB0000017	0.02 (0.007-0.06)	0.02 (0.007-0.06)	0.02 (0.007-0.05)	0.01 (0.006-0.05)	0.02 (0.007-0.05)	0.02 (0.007-0.05)	0.02 (0.007-0.08)
Citric acid	HMDB0000094	93.8 (61.2-138)	92.6 (58.6-136)	94.7 (62.7-139.8)	90 (56.3-129.1)	90 (57.5-136)	95.1 (62.4-142.6)	99.3 (62.8-142.1)
Asymmetric dimethylarginine	HMDB0001539	0.2 (0.1-0.2)	0.2 (0.1-0.2)	0.2 (0.1-0.2)	0.1 (0.1-0.2)	0.1 (0.1-0.2)	0.1 (0.1-0.2)	0.2 (0.1-0.2)
N-Acetyl-L-phenylalanine	HMDB0000512	0.01 (0.007-0.02)	0.01 (0.007-0.03)	0.01 (0.007-0.02)	0.01 (0.007-0.02)	0.01 (0.007-0.02)	0.01 (0.007-0.02)	0.01 (0.007-0.03)
Dodecanedioic acid	HMDB0000623	0.02 (0.006-0.05)	0.02 (0.007-0.04)	0.02 (0.005-0.05)	0.02 (0.007-0.04)	0.02 (0.006-0.05)	0.02 (0.005-0.05)	0.02 (0.004-0.05)
Tetradecanedioic acid	HMDB0000872	0.03 (0.009-0.08)	0.03 (0.011-0.07)	0.03 (0.009-0.1)	0.03 (0.01-0.08)	0.03 (0.01-0.1)	0.03 (0.009-0.07)	0.03 (0.006-0.09)
Glu-glu	HMDB0028818	0.2 (0.09-0.4)	0.2 (0.12-0.4)	0.2 (0.08-0.3)	0.2 (0.09-0.4)	0.2 (0.08-0.3)	0.2 (0.09-0.4)	0.2 (0.1-0.4)
p-Cresol glucuronide	HMDB0011686	0.03 (0.002-0.2)	0.04 (0.002-0.2)	0.03 (0.002-0.2)	0.03 (0.001-0.2)	0.03 (0.002-0.2)	0.03 (0.001-0.2)	0.05 (0.002-0.3)
Cystine	HMDB0000192	5.5 (3.3-8.2)	5.9 (3.7-8.5)	5.2 (3.1-7.7)	5 (3.2-7.5)	5.2 (3-7.9)	5.6 (3.2-7.7)	6.2 (4.1-8.7)
Propionylglycine	HMDB0000783	0.04 (0.009-0.09)	0.04 (0.01-0.09)	0.04 (0.009-0.09)	0.03 (0.01-0.07)	0.04 (0.008-0.09)	0.04 (0.009-0.08)	0.04 (0.007-0.14)
CE 16:0	LMST01020005	0.2 (0.1-0.3)	0.2 (0.1-0.3)	0.2 (0.1-0.3)	0.2 (0.1-0.2)	0.2 (0.1-0.3)	0.2 (0.1-0.3)	0.2 (0.1-0.3)
CE 18:1	LMST01020003	0.8 (0.5-1.2)	0.8 (0.5-1.2)	0.8 (0.5-1.1)	0.7 (0.5-1.2)	0.8 (0.5-1.2)	0.8 (0.5-1.1)	0.8 (0.5-1.2)
CE 18:2	LMST01020008	11.1 (7-15.8)	10.9 (6.8-14.8)	11.3 (7-16.2)	10.5 (6.4-14.6)	11.3 (6.9-15.8)	11.2 (7.5-16.1)	11.5 (7.4-17.2)
CE 18:3	LMST01020009	0.5 (0.2-0.9)	0.5 (0.2-0.8)	0.5 (0.2-1)	0.4 (0.2-0.8)	0.5 (0.2-0.9)	0.5 (0.3-0.9)	0.5 (0.2-1)
CE 20:3	LMST01020013	0.2 (0.1-0.4)	0.2 (0.11-0.3)	0.2 (0.09-0.4)	0.2 (0.08-0.3)	0.2 (0.09-0.4)	0.2 (0.11-0.4)	0.2 (0.11-0.4)
CE 20:4	LMST01020014	4.3 (2.1-7.3)	4.2 (2-7.5)	4.4 (2.3-7.1)	4 (1.9-7)	4.5 (2.4-7.9)	4.4 (2.4-7.6)	4.4 (2-7)
CE 20:5	LMST01020015	1.2 (0.3-3.4)	1.1 (0.2-2.9)	1.3 (0.3-4.1)	0.8 (0.1-2.2)	1.1 (0.3-2.7)	1.4 (0.3-4.2)	1.4 (0.3-4.6)
CE 22:6	LMST01020019	1.8 (0.8-3.4)	1.7 (0.7-3.2)	1.9 (0.8-3.6)	1.5 (0.6-2.8)	1.8 (0.8-3.4)	2 (0.9-3.6)	2 (1-4.1)
Cer(d18:1/16:0)	LMSP02010004	0.1 (0.06-0.2)	0.1 (0.06-0.2)	0.1 (0.07-0.2)	0.1 (0.06-0.2)	0.1 (0.06-0.2)	0.1 (0.06-0.2)	0.1 (0.06-0.2)
Cer(d18:1/22:0)	LMSP02010008	0.6 (0.3-1)	0.6 (0.3-1)	0.6 (0.3-1)	0.6 (0.3-1.1)	0.6 (0.3-1)	0.6 (0.3-1)	0.7 (0.4-1.1)
Cer(d18:1/23:0)	LMSP02010021	0.3 (0.2-0.5)	0.3 (0.2-0.4)	0.3 (0.2-0.5)	0.3 (0.2-0.5)	0.3 (0.2-0.5)	0.3 (0.2-0.5)	0.3 (0.2-0.5)
Cer(d18:2/23:0)	LMSP02010030	0.1 (0.07-0.2)	0.1 (0.06-0.2)	0.1 (0.07-0.3)	0.1 (0.07-0.2)	0.1 (0.07-0.2)	0.1 (0.06-0.2)	0.1 (0.07-0.3)
Cer(d18:1/24:0)	LMSP02010012	1.4 (0.8-2.2)	1.4 (0.8-2.3)	1.4 (0.8-2.2)	1.3 (0.7-2.1)	1.4 (0.8-2.1)	1.4 (0.8-2.2)	1.5 (0.9-2.4)
Cer(d18:1/24:1)		0.4 (0.2-0.7)	0.4 (0.2-0.6)	0.4 (0.2-0.7)	0.3 (0.2-0.6)	0.4 (0.2-0.7)	0.4 (0.2-0.6)	0.4 (0.2-0.8)
Cer(d18:2/24:0)	LMSP02010171	0.3 (0.2-0.6)	0.3 (0.2-0.6)	0.3 (0.2-0.6)	0.3 (0.2-0.6)	0.3 (0.2-0.6)	0.3 (0.1-0.6)	0.4 (0.2-0.6)
Cer(d18:2/24:1)		0.2 (0.07-0.3)	0.1 (0.06-0.3)	0.2 (0.08-0.3)	0.1 (0.07-0.3)	0.1 (0.07-0.3)	0.1 (0.07-0.3)	0.2 (0.08-0.4)
Cer(d18:1/25:0)	LMSP02010013	0.06 (0.03-0.1)	0.06 (0.03-0.1)	0.06 (0.03-0.1)	0.06 (0.03-0.1)	0.06 (0.03-0.1)	0.06 (0.03-0.1)	0.06 (0.03-0.1)
Cer(d18:2/25:0)	LMSP02010172	0.01 (0.007-0.03)	0.01 (0.007-0.02)	0.02 (0.007-0.03)	0.01 (0.006-0.03)	0.01 (0.007-0.02)	0.01 (0.006-0.02)	0.01 (0.006-0.03)
Hex2Cer(d16:1/16:0)		0.06 (0.02-0.1)	0.06 (0.02-0.1)	0.06 (0.03-0.1)	0.05 (0.02-0.1)	0.06 (0.02-0.1)	0.06 (0.03-0.1)	0.06 (0.03-0.1)
Hex2Cer(d18:1/14:0)		0.05 (0.02-0.09)	0.04 (0.02-0.09)	0.05 (0.02-0.1)	0.04 (0.02-0.09)	0.05 (0.02-0.1)	0.05 (0.02-0.1)	0.05 (0.02-0.1)
Hex2Cer(d18:1/16:0)		0.6 (0.4-0.9)	0.6 (0.3-0.9)	0.6 (0.4-1)	0.6 (0.4-0.9)	0.6 (0.4-1)	0.6 (0.4-1)	0.6 (0.3-0.9)
Hex2Cer(d18:2/16:0)		0.1 (0.05-0.2)	0.09 (0.05-0.2)	0.1 (0.05-0.2)	0.09 (0.05-0.2)	0.1 (0.05-0.2)	0.1 (0.05-0.2)	0.1 (0.05-0.2)
Hex2Cer(d18:1/24:0)		0.04 (0.03-0.07)	0.04 (0.03-0.07)	0.04 (0.03-0.07)	0.04 (0.02-0.07)	0.04 (0.02-0.07)	0.04 (0.02-0.08)	0.05 (0.03-0.07)
Hex2Cer(d18:1/24:1)		0.07 (0.04-0.1)	0.07 (0.03-0.1)	0.07 (0.04-0.1)	0.07 (0.04-0.1)	0.08 (0.04-0.1)	0.07 (0.03-0.1)	0.07 (0.03-0.1)
HexCer(d18:1/16:0)	LMSP0501AA03	0.3 (0.2-0.5)	0.3 (0.2-0.5)	0.3 (0.2-0.5)	0.3 (0.2-0.5)	0.3 (0.2-0.5)	0.3 (0.2-0.5)	0.3 (0.1-0.5)
HexCer(d18:1/22:0)	LMSP0501AA07	0.6 (0.3-1.1)	0.7 (0.3-1.1)	0.6 (0.3-1.1)	0.7 (0.3-1.1)	0.6 (0.3-1.1)	0.6 (0.4-1)	0.6 (0.3-1.2)
HexCer(d18:2/22:0)	LMSP0501AA37	0.06 (0.03-0.1)	0.06 (0.03-0.1)	0.06 (0.03-0.1)	0.06 (0.03-0.09)	0.06 (0.03-0.11)	0.06 (0.03-0.1)	0.06 (0.03-0.11)
HexCer(d18:1/24:0)	LMSP0501AA09	0.4 (0.2-0.7)	0.4 (0.2-0.7)	0.4 (0.2-0.8)	0.4 (0.2-0.8)	0.4 (0.2-0.8)	0.4 (0.2-0.7)	0.4 (0.2-0.7)
HexCer(d18:1/24:1)		0.4 (0.2-0.7)	0.4 (0.2-0.7)	0.4 (0.2-0.8)	0.4 (0.2-0.7)	0.4 (0.2-0.7)	0.4 (0.2-0.8)	0.4 (0.1-0.8)
HexCer(d18:2/24:0)		0.1 (0.06-0.2)	0.1 (0.06-0.2)	0.1 (0.06-0.2)	0.1 (0.06-0.2)	0.1 (0.06-0.2)	0.1 (0.05-0.2)	0.1 (0.05-0.2)
DG(16:0_16:0)	LMGL02010001*	0.02 (0.007-0.06)	0.03 (0.009-0.06)	0.02 (0.007-0.06)	0.02 (0.006-0.06)	0.03 (0.008-0.07)	0.02 (0.007-0.06)	0.03 (0.007-0.08)
DG(18:1_16:0)	LMGL02010004*	0.1 (0.05-0.3)	0.1 (0.05-0.3)	0.1 (0.05-0.3)	0.1 (0.05-0.3)	0.1 (0.05-0.3)	0.1 (0.05-0.3)	0.2 (0.06-0.4)
DG(18:2_16:0)	LMGL02010027	0.2 (0.09-0.5)	0.3 (0.1-0.5)	0.2 (0.09-0.5)	0.2 (0.08-0.5)	0.2 (0.1-0.5)	0.3 (0.09-0.5)	0.3 (0.12-0.5)
DG(18:2_16:1)	LMGL02010031	0.07 (0.02-0.2)	0.07 (0.02-0.2)	0.08 (0.02-0.2)	0.07 (0.02-0.2)	0.07 (0.02-0.2)	0.08 (0.02-0.2)	0.08 (0.03-0.2)
DG(18:1_18:0)	LMGL02010043	0.03 (0.01-0.07)	0.03 (0.009-0.07)	0.03 (0.009-0.08)	0.03 (0.01-0.06)	0.03 (0.007-0.08)	0.03 (0.009-0.07)	0.03 (0.01-0.09)
DG(18:2_18:0)	LMGL02010050	0.04 (0.02-0.09)	0.05 (0.02-0.09)	0.04 (0.01-0.09)	0.04 (0.02-0.09)	0.05 (0.02-0.1)	0.04 (0.01-0.09)	0.05 (0.02-0.11)
DG(18:1_18:1)	LMGL02010049	0.7 (0.2-1.4)	0.7 (0.3-1.4)	0.7 (0.2-1.4)	0.6 (0.2-1.4)	0.7 (0.2-1.5)	0.7 (0.2-1.4)	0.8 (0.3-1.8)
DG(18:2_18:1)	LMGL02010056	0.9 (0.4-1.8)	1 (0.4-1.8)	0.9 (0.4-1.7)	0.9 (0.4-1.7)	0.9 (0.3-1.7)	0.9 (0.4-1.9)	1 (0.4-1.9)
DG(20:4_16:0)	LMGL02010070	0.03 (0.007-0.07)	0.03 (0.007-0.07)	0.03 (0.006-0.07)	0.03 (0.007-0.08)	0.02 (0.005-0.06)	0.03 (0.007-0.06)	0.03 (0.008-0.08)
DG(18:3_18:1)	LMGL02010064*	0.1 (0.05-0.3)	0.2 (0.05-0.4)	0.1 (0.05-0.3)	0.1 (0.05-0.3)	0.1 (0.04-0.3)	0.1 (0.05-0.3)	0.2 (0.06-0.4)
DG(18:2_18:2)	LMGL02010063	1 (0.3-2.2)	1.1 (0.3-2.3)	1 (0.3-2.1)	0.9 (0.2-2.1)	1 (0.3-2.1)	1 (0.4-2.3)	1.2 (0.4-2.3)
DG(18:3_18:2)	LMGL02010071*	0.1 (0.03-0.3)	0.1 (0.03-0.3)	0.1 (0.03-0.3)	0.1 (0.02-0.3)	0.1 (0.02-0.2)	0.1 (0.03-0.3)	0.1 (0.04-0.3)
DG(20:4_18:1)	LMGL02010121	0.1 (0.05-0.3)	0.1 (0.06-0.3)	0.1 (0.05-0.3)	0.1 (0.05-0.3)	0.1 (0.05-0.2)	0.1 (0.05-0.3)	0.1 (0.06-0.4)
DG(22:6_16:0)	LMGL02010162	0.04 (0.007-0.1)	0.04 (0.008-0.1)	0.04 (0.007-0.1)	0.03 (0.005-0.1)	0.04 (0.008-0.1)	0.04 (0.009-0.1)	0.04 (0.006-0.1)
DG(20:5_18:1)	LMGL02010132	0.05 (0.009-0.1)	0.05 (0.009-0.1)	0.05 (0.009-0.2)	0.03 (0.007-0.1)	0.04 (0.009-0.1)	0.05 (0.009-0.2)	0.06 (0.008-0.2)
DG(20:4_18:2)	LMGL02010131	0.2 (0.07-0.4)	0.2 (0.07-0.4)	0.2 (0.07-0.4)	0.2 (0.05-0.3)	0.2 (0.05-0.3)	0.2 (0.07-0.3)	0.2 (0.08-0.4)
DG(20:5_18:2)	LMGL02010143	0.06 (0.01-0.2)	0.06 (0.01-0.2)	0.06 (0.01-0.2)	0.04 (0.01-0.1)	0.05 (0.01-0.2)	0.07 (0.01-0.2)	0.08 (0.01-0.3)
DG(22:6_18:1)	LMGL02010225	0.1 (0.02-0.4)	0.1 (0.02-0.4)	0.1 (0.02-0.3)	0.1 (0.02-0.2)	0.1 (0.02-0.3)	0.1 (0.03-0.4)	0.1 (0.02-0.4)
DG(22:6_18:2)	LMGL02010234	0.2 (0.03-0.5)	0.2 (0.03-0.5)	0.2 (0.03-0.5)	0.1 (0.02-0.3)	0.1 (0.03-0.4)	0.2 (0.04-0.6)	0.2 (0.03-0.5)
SM 30:2		0.02 (0.007-0.06)	0.01 (0.006-0.03)	0.02 (0.008-0.06)	0.02 (0.006-0.08)	0.02 (0.007-0.06)	0.02 (0.007-0.06)	0.02 (0.006-0.05)
SM 31:1		0.1 (0.05-0.2)	0.1 (0.05-0.2)	0.1 (0.05-0.2)	0.1 (0.05-0.2)	0.1 (0.05-0.2)	0.1 (0.05-0.2)	0.1 (0.05-0.2)
SM 32:0	LMSP03010094*	0.8 (0.4-1.4)	0.8 (0.4-1.3)	0.9 (0.4-1.5)	0.7 (0.4-1.3)	0.9 (0.4-1.5)	0.9 (0.4-1.5)	0.9 (0.5-1.4)
SM 32:1	LMSP03010035*	10.5 (5-18.7)	9.8 (4.4-17.1)	11.1 (5.3-19.2)	9.3 (5-16.2)	10.7 (4.9-19.9)	11 (5.2-19.6)	11 (5.1-17.2)
SM 32:2	LMSP03010034	0.4 (0.2-0.8)	0.4 (0.2-0.6)	0.5 (0.3-0.9)	0.4 (0.2-0.7)	0.4 (0.2-0.8)	0.5 (0.2-0.8)	0.5 (0.2-0.8)
SM 32:3		0.02 (0.002-0.09)	0.01 (0.002-0.08)	0.02 (0.003-0.09)	0.01 (0.002-0.06)	0.02 (0.002-0.08)	0.02 (0.003-0.13)	0.02 (0.002-0.06)
SM 33:0	LMSP03010091	0.3 (0.2-0.5)	0.3 (0.2-0.4)	0.3 (0.2-0.5)	0.3 (0.2-0.4)	0.3 (0.2-0.5)	0.3 (0.2-0.5)	0.3 (0.2-0.4)
SM 33:1	LMSP03010037*	3.4 (2.1-5.1)	3.3 (2.1-5.1)	3.6 (2.2-5.2)	3.3 (2.1-5)	3.5 (2.1-5.3)	3.5 (2.1-5.1)	3.5 (2.2-5.1)
SM 33:2	LMSP03010036	0.2 (0.08-0.3)	0.1 (0.08-0.2)	0.2 (0.09-0.3)	0.1 (0.08-0.2)	0.2 (0.09-0.2)	0.2 (0.09-0.3)	0.2 (0.09-0.3)
SM 34:0	LMSP03010095*	7.7 (5.3-10.5)	7.4 (5-10.2)	8 (5.7-11)	7.4 (5.3-9.9)	7.7 (5.2-11.2)	7.8 (5-11)	7.9 (5.5-10.7)
SM 34:1	LMSP03010042*	101.4 (71.4-134.5)	97.5 (67-127.8)	104.8 (76.9-139.8)	96.7 (66.5-125)	101.9 (68.4-139.7)	102.5 (71.4-137.9)	104.6 (72.7-137.2)
SM 34:2	LMSP03010040*	15.2 (10.2-20.8)	14.3 (9.6-18.9)	16 (11.2-21.7)	14.5 (9.8-20.4)	15.1 (9.7-21)	15.2 (10.2-21.4)	15.9 (10.9-21.5)
SM 34:3		0.09 (0.05-0.2)	0.09 (0.05-0.2)	0.1 (0.05-0.2)	0.08 (0.05-0.2)	0.09 (0.05-0.2)	0.1 (0.05-0.2)	0.09 (0.05-0.2)
SM 35:0	LMSP03010046	0.4 (0.2-0.7)	0.4 (0.2-0.6)	0.5 (0.3-0.8)	0.4 (0.3-0.7)	0.4 (0.3-0.7)	0.4 (0.2-0.8)	0.4 (0.2-0.7)
SM 35:2		0.4 (0.2-0.5)	0.3 (0.2-0.5)	0.4 (0.2-0.6)	0.3 (0.2-0.5)	0.4 (0.2-0.6)	0.4 (0.2-0.5)	0.4 (0.2-0.5)
SM 35:3		0.08 (0.02-0.2)	0.08 (0.03-0.2)	0.08 (0.02-0.2)	0.07 (0.02-0.2)	0.09 (0.02-0.3)	0.09 (0.03-0.3)	0.08 (0.03-0.2)
SM 36:0	LMSP03010053*	1.3 (0.7-2)	1.2 (0.7-1.8)	1.3 (0.8-2.1)	1.2 (0.8-1.8)	1.3 (0.8-2.1)	1.3 (0.7-2.1)	1.2 (0.7-2)
SM 36:1	LMSP03010052*	15.2 (8.6-23.9)	14.3 (8.2-22)	16 (9.9-25.6)	15 (9.1-22.4)	15.6 (9.4-25.1)	15.5 (8.4-25.9)	14.8 (8.1-23.8)
SM 36:2	LMSP03010048*	10.5 (5.9-16.5)	9.6 (5.4-14.8)	11.3 (6.5-17.3)	10.5 (6.3-16)	10.7 (6.2-17.3)	10.5 (5.8-17.2)	10.3 (5.3-17)
SM 36:3	LMSP03010047	0.6 (0.4-0.8)	0.5 (0.4-0.8)	0.6 (0.4-0.8)	0.6 (0.4-0.8)	0.6 (0.4-0.8)	0.6 (0.4-0.8)	0.5 (0.3-0.8)
SM 36:4		0.1 (0.08-0.3)	0.1 (0.08-0.2)	0.2 (0.08-0.3)	0.1 (0.07-0.2)	0.1 (0.08-0.3)	0.2 (0.08-0.3)	0.2 (0.08-0.3)
SM 37:1	LMSP03010055*	1.5 (0.9-2.1)	1.4 (0.9-2.1)	1.6 (1-2.2)	1.5 (1-2.1)	1.5 (1-2.2)	1.5 (0.9-2.2)	1.5 (0.9-2.1)
SM 37:2		2.9 (1.7-4.6)	2.7 (1.6-4.2)	3 (1.8-4.8)	3.1 (2-4.9)	3 (1.8-4.7)	2.8 (1.5-4.4)	2.7 (1.6-4.3)
SM 38:1	LMSP03010061*	9.2 (5.8-13.9)	9 (5.8-13.7)	9.3 (5.8-14.1)	8.6 (5.8-13.4)	9.3 (6-15.1)	9.3 (5.7-14.2)	9.5 (5.7-14.3)
SM 38:2	LMSP03010058*	5.6 (3.4-8.7)	5.2 (3.4-7.5)	5.9 (3.6-9.2)	5.4 (3.4-8.2)	5.6 (3.6-9)	5.5 (3.4-8.7)	5.7 (3.4-9)
SM 38:3	LMSP03010057	0.4 (0.2-0.7)	0.3 (0.2-0.6)	0.4 (0.2-0.8)	0.4 (0.2-0.6)	0.4 (0.2-0.7)	0.4 (0.2-0.8)	0.4 (0.2-0.6)
SM 39:2	LMSP03010064	1.2 (0.7-1.7)	1.1 (0.7-1.5)	1.3 (0.8-1.8)	1.2 (0.7-1.7)	1.2 (0.8-1.7)	1.2 (0.7-1.8)	1.1 (0.7-1.6)
SM 40:2	LMSP03010071*	15.5 (10-23.4)	14.9 (9.6-22.4)	16.1 (10.3-24.2)	14.7 (10.1-22.6)	15.8 (9.8-23.4)	15.4 (9.7-23)	16.3 (9.9-24.2)
SM 40:3	LMSP03010070	1.7 (1-2.7)	1.6 (1-2.4)	1.9 (1.1-2.8)	1.6 (1-2.5)	1.7 (1-2.8)	1.8 (1-2.8)	1.7 (1-2.9)
SM 40:6		0.1 (0.07-0.2)	0.1 (0.06-0.2)	0.1 (0.08-0.2)	0.1 (0.07-0.2)	0.1 (0.07-0.2)	0.1 (0.07-0.2)	0.1 (0.07-0.2)
SM 40:7		0.4 (0.2-0.7)	0.4 (0.2-0.7)	0.4 (0.2-0.7)	0.4 (0.2-0.6)	0.4 (0.2-0.7)	0.4 (0.2-0.7)	0.5 (0.2-0.8)
SM 41:1	LMSP03010076*	15.8 (10.5-22.9)	15.3 (10.1-21.6)	16.2 (11.1-23.4)	15.1 (10.5-21.4)	15.8 (10.3-22.6)	16.2 (10.8-23.4)	15.9 (9.9-23.4)
SM 41:2	LMSP03010074*	12.2 (7.2-19.1)	11.2 (6.4-17.3)	13.1 (8-20)	12 (6.3-18.7)	12.2 (7.1-18.1)	12.5 (7.5-20.2)	12.2 (7.1-19.5)
SM 42:0	LMSP03010024	2.8 (1.9-3.9)	2.8 (1.9-4)	2.7 (1.8-3.8)	2.6 (1.7-3.7)	2.8 (1.7-4)	2.8 (2-3.9)	2.9 (2-4.3)
SM 42:1	LMSP03010008*	24.7 (16.6-35.1)	25.3 (17-36.2)	24.1 (16.3-34)	23.2 (15.3-33.3)	24.8 (15.7-36.3)	24.8 (17.4-35.2)	26 (17.3-38.8)
SM 42:2	LMSP03010081*	39.5 (25.1-59.6)	38.6 (24.1-59.5)	40.4 (26.5-60.1)	37.8 (24.8-58.5)	39.4 (23.5-58)	40.3 (27.2-58.8)	40.6 (25.5-69.2)
SM 42:3	LMSP03010080	17.6 (11-26)	16.5 (10.7-25)	18.6 (12.1-26.8)	17.2 (11.3-26)	17.5 (10.5-26.3)	17.8 (11.3-24.9)	17.9 (10.9-27.4)
SM 42:4		3 (1.7-4.9)	2.7 (1.6-4.4)	3.2 (1.8-5.1)	3 (1.7-4.8)	2.9 (1.6-5.1)	3 (1.7-5)	3 (1.5-4.9)
SM 42:6		0.1 (0.04-0.2)	0.08 (0.03-0.2)	0.11 (0.04-0.2)	0.09 (0.03-0.2)	0.1 (0.03-0.2)	0.11 (0.04-0.2)	0.09 (0.04-0.2)
SM 43:1	LMSP03010027*	0.5 (0.2-0.9)	0.5 (0.2-0.9)	0.5 (0.2-0.9)	0.5 (0.2-0.9)	0.5 (0.3-1)	0.5 (0.2-0.9)	0.5 (0.2-0.9)
SM 43:2	LMSP03010082*	0.4 (0.3-0.7)	0.4 (0.2-0.6)	0.5 (0.3-0.7)	0.4 (0.3-0.7)	0.4 (0.2-0.6)	0.4 (0.2-0.7)	0.4 (0.2-0.7)
SM 44:1	LMSP03010010*	0.06 (0.04-0.1)	0.07 (0.04-0.1)	0.06 (0.03-0.09)	0.06 (0.03-0.1)	0.06 (0.04-0.09)	0.06 (0.04-0.1)	0.07 (0.04-0.1)
SM 44:2	LMSP03010009	0.1 (0.07-0.2)	0.1 (0.07-0.2)	0.1 (0.06-0.2)	0.1 (0.06-0.2)	0.1 (0.07-0.2)	0.1 (0.07-0.2)	0.1 (0.08-0.2)
SM 44:3		0.5 (0.3-0.7)	0.5 (0.3-0.7)	0.5 (0.3-0.8)	0.5 (0.3-0.7)	0.5 (0.3-0.7)	0.5 (0.3-0.7)	0.5 (0.3-0.8)
TG(18:2_24:0)	LMGL03012639	0.006 (0.0002-0.03)	0.006 (0.0002-0.03)	0.007 (0.0002-0.03)	0.006 (0.0002-0.03)	0.008 (0.0002-0.06)	0.005 (0.0002-0.03)	0.006 (0.0002-0.03)
TG(18:2_26:0)	LMGL03012702 *	0.02 (0.002-0.1)	0.02 (0.002-0.1)	0.02 (0.002-0.1)	0.02 (0.003-0.1)	0.02 (0.001-0.2)	0.02 (0.002-0.1)	0.02 (0.002-0.1)
TG(16:0_30:0)	LMGL03010007*	0.3 (0.03-1.5)	0.2 (0.03-1.1)	0.3 (0.03-1.7)	0.3 (0.03-1.2)	0.2 (0.03-1.9)	0.2 (0.03-1.3)	0.3 (0.03-1.8)
TG(16:0_30:1)	LMGL03012844*	0.2 (0.02-1)	0.2 (0.02-0.9)	0.2 (0.02-1.1)	0.2 (0.02-1.1)	0.2 (0.02-1.3)	0.2 (0.01-0.8)	0.2 (0.02-1.2)
TG(16:0_30:2)	LMGL03012927*	0.1 (0.01-0.5)	0.09 (0.01-0.4)	0.11 (0.01-0.5)	0.1 (0.01-0.5)	0.11 (0.01-0.7)	0.09 (0.01-0.4)	0.1 (0.01-0.5)
TG(18:2_28:0)	LMGL03012763*	0.1 (0.01-0.5)	0.1 (0.01-0.5)	0.1 (0.01-0.6)	0.1 (0.01-0.6)	0.1 (0.01-0.8)	0.1 (0.01-0.4)	0.1 (0.01-0.5)
TG(18:2_28:1)	LMGL03013352*	0.03 (0.005-0.1)	0.03 (0.005-0.1)	0.03 (0.005-0.1)	0.03 (0.006-0.1)	0.03 (0.004-0.1)	0.03 (0.004-0.1)	0.03 (0.007-0.1)
TG(16:0_32:0)	LMGL03013333*	1.1 (0.2-5)	1.1 (0.2-4.6)	1.1 (0.2-5.8)	1.2 (0.2-5.7)	0.9 (0.2-4.2)	1.1 (0.2-4.1)	1.2 (0.2-5.9)
TG(18:1_30:0)	LMGL03012878*	1 (0.2-4.1)	0.9 (0.2-3.4)	1.1 (0.1-4.6)	0.9 (0.1-3.8)	1 (0.2-4.1)	1 (0.2-4.1)	1.2 (0.1-5.3)
TG(16:0_32:1)	LMGL03010017*	1.5 (0.2-6.1)	1.4 (0.2-5)	1.6 (0.2-6.9)	1.4 (0.2-5.7)	1.4 (0.2-7)	1.4 (0.2-6.1)	1.7 (0.2-7.4)
TG(18:1_30:1)	LMGL03014632*	0.5 (0.06-1.9)	0.4 (0.06-1.7)	0.5 (0.06-2.1)	0.5 (0.07-2.1)	0.5 (0.05-2.4)	0.5 (0.06-1.6)	0.5 (0.06-2)
TG(16:1_32:1)	LMGL03015382*	0.4 (0.06-1.4)	0.3 (0.06-1.1)	0.4 (0.05-1.8)	0.3 (0.06-1.4)	0.4 (0.06-1.4)	0.4 (0.05-1.4)	0.5 (0.05-1.7)
TG(18:2_30:0)	LMGL03012879*	0.8 (0.2-2.8)	0.8 (0.2-2.4)	0.8 (0.1-3.3)	0.7 (0.2-2.2)	0.7 (0.1-2.4)	0.8 (0.2-3.1)	0.9 (0.2-3.2)
TG(18:2_30:1)	LMGL03014633*	0.4 (0.07-1.4)	0.4 (0.07-1.2)	0.5 (0.07-1.6)	0.4 (0.07-1.3)	0.4 (0.07-1.6)	0.4 (0.07-1.4)	0.5 (0.08-1.5)
TG(18:1_30:2)	LMGL03012933*	0.2 (0.03-0.8)	0.2 (0.03-0.7)	0.2 (0.03-0.8)	0.2 (0.03-0.8)	0.2 (0.02-1.4)	0.2 (0.02-0.7)	0.2 (0.03-0.8)
TG(16:1_32:2)	LMGL03015383*	0.2 (0.03-0.8)	0.2 (0.04-0.6)	0.2 (0.03-0.8)	0.2 (0.03-0.7)	0.2 (0.03-0.6)	0.2 (0.05-0.8)	0.3 (0.05-0.9)
TG(16:0_32:3)	LMGL03015359*	0.2 (0.03-0.6)	0.1 (0.03-0.5)	0.2 (0.03-0.7)	0.1 (0.03-0.5)	0.1 (0.02-0.6)	0.2 (0.03-0.6)	0.2 (0.03-0.7)
TG(18:2_30:2)	LMGL03012934*	0.2 (0.03-0.7)	0.2 (0.03-0.6)	0.2 (0.03-0.7)	0.2 (0.03-0.6)	0.2 (0.02-1.1)	0.2 (0.03-0.7)	0.2 (0.04-0.7)
TG(18:1_31:0)	LMGL03013466*	0.2 (0.03-0.5)	0.2 (0.03-0.5)	0.2 (0.03-0.6)	0.2 (0.04-0.5)	0.2 (0.03-0.7)	0.2 (0.03-0.5)	0.2 (0.03-0.7)
TG(16:0_33:1)	LMGL03010022*	0.2 (0.04-0.6)	0.2 (0.04-0.6)	0.2 (0.04-0.7)	0.2 (0.04-0.6)	0.2 (0.04-1)	0.2 (0.04-0.6)	0.2 (0.05-0.8)
TG(18:1_31:1)	LMGL03015361*	0.09 (0.02-0.3)	0.08 (0.02-0.2)	0.09 (0.02-0.3)	0.07 (0.02-0.3)	0.09 (0.02-0.2)	0.08 (0.02-0.3)	0.1 (0.02-0.3)
TG(18:2_31:1)	LMGL03015362*	0.07 (0.02-0.2)	0.07 (0.02-0.2)	0.07 (0.02-0.2)	0.06 (0.02-0.2)	0.07 (0.01-0.2)	0.07 (0.02-0.2)	0.08 (0.02-0.2)
TG(16:0_34:0)	LMGL03013340*	0.4 (0.1-1.7)	0.5 (0.11-1.6)	0.4 (0.08-1.9)	0.4 (0.1-1.4)	0.4 (0.09-1.9)	0.4 (0.09-1.7)	0.5 (0.09-1.9)
TG(16:0_34:1)	LMGL03015366*	8.2 (2-23.8)	8.4 (2.1-24.5)	8 (1.9-23.4)	7.8 (1.8-24.7)	8.1 (2-26.6)	7.9 (1.9-21.6)	9 (2.1-27.8)
TG(18:1_32:1)	LMGL03015410*	4.9 (1.1-13.2)	4.6 (1.1-12.3)	5 (1.2-14.5)	4.4 (1.1-13.2)	4.7 (1.1-12.8)	4.8 (1-12.4)	5.5 (1.2-17.1)
TG(16:0_34:2)	LMGL03010044*	9.5 (2.9-22.1)	9.6 (3-19.9)	9.3 (2.9-22.6)	8.9 (2.9-22.6)	9.2 (3-21.7)	9.4 (2.7-21.2)	10.3 (3.4-26.5)
TG(18:2_32:1)	LMGL03015411*	4.4 (1.4-10.2)	4.3 (1.4-9.5)	4.5 (1.3-10.6)	4 (1.2-10)	4.2 (1.2-9.1)	4.5 (1.3-9.9)	5 (1.4-11.9)
TG(16:1_34:2)	LMGL03010052*	2.6 (0.7-6.4)	2.5 (0.7-5.9)	2.7 (0.7-6.6)	2.4 (0.7-6.3)	2.5 (0.8-5.9)	2.6 (0.7-6.4)	2.9 (0.7-8)
TG(18:2_32:2)	LMGL03010064*	2.1 (0.5-4.9)	2.2 (0.5-5)	2.1 (0.5-4.6)	1.9 (0.5-4.9)	2 (0.4-4.4)	2.2 (0.5-5.8)	2.4 (0.7-5)
TG(16:0_34:4)	LMGL03012982*	0.3 (0.08-0.8)	0.3 (0.08-0.7)	0.3 (0.08-0.8)	0.3 (0.08-0.7)	0.3 (0.06-0.7)	0.3 (0.09-0.8)	0.3 (0.1-0.8)
TG(16:1_34:3)	LMGL03010064*	0.6 (0.1-1.7)	0.6 (0.1-1.6)	0.7 (0.1-1.8)	0.6 (0.1-1.8)	0.6 (0.1-1.5)	0.6 (0.1-1.6)	0.8 (0.2-1.9)
TG(16:2_34:2)		0.2 (0.04-0.3)	0.2 (0.05-0.3)	0.1 (0.04-0.3)	0.1 (0.04-0.3)	0.1 (0.04-0.3)	0.2 (0.04-0.3)	0.2 (0.06-0.4)
TG(18:2_32:3)	LMGL03015456*	0.2 (0.05-0.6)	0.2 (0.05-0.6)	0.2 (0.05-0.6)	0.2 (0.05-0.6)	0.2 (0.04-0.5)	0.2 (0.05-0.6)	0.3 (0.08-0.7)
TG(18:3_32:3)	LMGL03015457*	0.02 (0.004-0.07)	0.02 (0.004-0.08)	0.02 (0.005-0.07)	0.02 (0.004-0.07)	0.02 (0.003-0.07)	0.02 (0.004-0.08)	0.03 (0.005-0.1)
TG(16:0_35:1)	LMGL03012983*	0.2 (0.04-0.6)	0.2 (0.04-0.6)	0.2 (0.04-0.6)	0.2 (0.04-0.6)	0.2 (0.03-0.7)	0.2 (0.04-0.4)	0.2 (0.04-0.6)
TG(18:1_33:1)	LMGL03010062*	0.6 (0.2-1.5)	0.6 (0.2-1.5)	0.6 (0.2-1.6)	0.5 (0.2-1.5)	0.6 (0.2-1.7)	0.6 (0.2-1.5)	0.7 (0.2-1.8)
TG(16:0_35:2)	LMGL03015369*	0.4 (0.08-1)	0.4 (0.09-1)	0.3 (0.08-1)	0.3 (0.08-1.1)	0.4 (0.08-1.2)	0.3 (0.08-0.9)	0.4 (0.11-1)
TG(15:0_36:3)	LMGL03015044*	0.4 (0.1-0.7)	0.4 (0.1-0.8)	0.3 (0.1-0.7)	0.3 (0.1-0.7)	0.4 (0.1-0.7)	0.4 (0.1-0.7)	0.4 (0.1-0.9)
TG(16:1_35:2)	LMGL03012991*	0.07 (0.02-0.2)	0.07 (0.02-0.2)	0.07 (0.02-0.2)	0.06 (0.02-0.2)	0.07 (0.01-0.2)	0.07 (0.02-0.2)	0.08 (0.02-0.2)
TG(16:0_35:3)	LMGL03015370*	0.2 (0.07-0.6)	0.2 (0.07-0.5)	0.2 (0.06-0.6)	0.2 (0.06-0.5)	0.2 (0.07-0.6)	0.2 (0.06-0.6)	0.2 (0.08-0.6)
TG(18:1_33:3)	LMGL03010086*	0.06 (0.02-0.1)	0.06 (0.02-0.1)	0.06 (0.02-0.1)	0.05 (0.02-0.1)	0.06 (0.02-0.1)	0.06 (0.02-0.1)	0.07 (0.02-0.1)
TG(18:2_33:2)	LMGL03010089*	0.4 (0.1-0.8)	0.4 (0.1-0.9)	0.4 (0.1-0.8)	0.3 (0.1-0.7)	0.4 (0.1-0.7)	0.4 (0.1-0.9)	0.4 (0.2-0.9)
TG(18:2_33:3)	LMGL03010105*	0.06 (0.02-0.1)	0.06 (0.01-0.1)	0.05 (0.02-0.1)	0.05 (0.01-0.1)	0.05 (0.01-0.1)	0.06 (0.02-0.1)	0.06 (0.02-0.1)
TG(18:0_34:0)	LMGL03010060*	0.1 (0.04-0.4)	0.1 (0.04-0.5)	0.1 (0.04-0.4)	0.1 (0.04-0.6)	0.1 (0.04-0.5)	0.1 (0.04-0.4)	0.1 (0.04-0.4)
TG(20:0_32:0)	LMGL03010080*	0.01 (0.005-0.04)	0.01 (0.005-0.04)	0.01 (0.005-0.03)	0.01 (0.005-0.05)	0.01 (0.005-0.04)	0.01 (0.005-0.03)	0.02 (0.005-0.05)
TG(18:0_34:1)	LMGL03010082*	1.2 (0.3-3.7)	1.2 (0.3-3.7)	1.1 (0.3-3.8)	1.1 (0.3-3.7)	1.2 (0.3-4.1)	1.1 (0.3-3.3)	1.3 (0.3-3.9)
TG(16:0_36:1)	LMGL03010096*	0.9 (0.2-3)	1 (0.2-2.9)	0.9 (0.2-3.1)	0.9 (0.2-2.7)	0.9 (0.2-3.3)	0.9 (0.2-2.7)	1 (0.2-3.2)
TG(16:0_36:2)	LMGL03010115*	16.9 (5.8-38.1)	17.5 (6.1-41.4)	16.5 (5.2-34.7)	15.7 (5.8-36.4)	17 (5-41.1)	16.3 (4.9-35.6)	18.7 (6-45.5)
TG(18:0_34:2)	LMGL03010084*	1.2 (0.4-3.3)	1.3 (0.4-3.1)	1.2 (0.3-3.4)	1.2 (0.4-3.4)	1.2 (0.3-3.2)	1.2 (0.4-3.1)	1.3 (0.4-3.9)
TG(16:1_36:2)	LMGL03010134*	2.2 (0.6-5.2)	2.3 (0.7-5.4)	2.2 (0.6-5.2)	1.9 (0.6-4.6)	2.1 (0.6-4.8)	2.2 (0.7-5.1)	2.7 (0.8-6)
TG(16:1_36:3)	LMGL03010158*	4.1 (1.4-8.4)	4.3 (1.4-8.7)	3.9 (1.3-8.1)	3.5 (1.2-7.7)	3.8 (1.2-7.7)	4.1 (1.4-8.2)	4.9 (1.6-9.9)
TG(18:2_34:2)	LMGL03010124*	31.8 (12.4-62.8)	33.8 (13.3-64.1)	30.2 (10.9-59.7)	29.5 (8.6-59.2)	30.9 (12.1-62)	32.1 (11-66.5)	34.7 (15.8-64.3)
TG(16:0_36:4)	LMGL03010160*	18.8 (7.2-37.2)	20 (8.1-38)	17.8 (6.6-36.5)	17.6 (6-35.7)	18.3 (7.2-36.1)	18.9 (6.6-38)	20.4 (9.2-38.7)
TG(20:4_32:0)	LMGL03013584*	0.2 (0.06-0.7)	0.2 (0.06-0.8)	0.2 (0.05-0.7)	0.2 (0.05-0.8)	0.2 (0.05-0.7)	0.2 (0.05-0.7)	0.2 (0.06-0.8)
TG(16:0_36:5)	LMGL03010186*	2 (0.6-4.4)	2.1 (0.7-4.8)	1.9 (0.6-4.2)	1.9 (0.5-4.5)	1.9 (0.6-4)	2 (0.6-4.3)	2.2 (0.8-5.1)
TG(18:2_34:3)	LMGL03010144*	5.3 (1.6-11.2)	5.6 (1.8-11.6)	5 (1.6-10.5)	4.7 (1.3-10)	4.9 (1.4-10.5)	5.4 (1.7-11.6)	6.1 (2.3-11.9)
TG(20:4_32:1)	LMGL03015421*	0.2 (0.04-0.5)	0.2 (0.04-0.5)	0.2 (0.04-0.6)	0.1 (0.04-0.5)	0.1 (0.03-0.4)	0.2 (0.03-0.6)	0.2 (0.05-0.6)
TG(18:1_34:4)	LMGL03015818*	0.6 (0.2-1.4)	0.7 (0.2-1.4)	0.6 (0.2-1.4)	0.6 (0.2-1.4)	0.6 (0.1-1.2)	0.6 (0.2-1.2)	0.7 (0.3-1.6)
TG(20:5_32:0)	LMGL03010186*	0.06 (0.007-0.2)	0.06 (0.009-0.2)	0.06 (0.007-0.2)	0.04 (0.005-0.1)	0.05 (0.006-0.2)	0.07 (0.008-0.2)	0.08 (0.009-0.2)
TG(18:4_34:1)	LMGL03015815*	0.1 (0.04-0.4)	0.1 (0.03-0.4)	0.1 (0.04-0.4)	0.1 (0.03-0.3)	0.1 (0.03-0.3)	0.1 (0.04-0.4)	0.2 (0.04-0.4)
TG(16:1_36:5)	LMGL03010214*	0.3 (0.08-0.8)	0.4 (0.09-0.8)	0.3 (0.07-0.8)	0.3 (0.07-0.8)	0.3 (0.06-0.7)	0.4 (0.08-0.7)	0.4 (0.12-0.9)
TG(18:3_34:3)	LMGL03015980*	0.5 (0.1-1.2)	0.5 (0.1-1.1)	0.5 (0.1-1.3)	0.5 (0.1-1.1)	0.5 (0.1-1.1)	0.5 (0.1-1.1)	0.6 (0.2-1.5)
TG(16:0_36:6)	LMGL03014651*	0.1 (0.03-0.4)	0.1 (0.03-0.3)	0.1 (0.03-0.4)	0.1 (0.03-0.3)	0.1 (0.03-0.3)	0.1 (0.04-0.4)	0.2 (0.04-0.4)
TG(20:5_32:1)	LMGL03015422*	0.06 (0.008-0.2)	0.06 (0.008-0.2)	0.06 (0.008-0.2)	0.04 (0.007-0.2)	0.05 (0.005-0.2)	0.07 (0.009-0.3)	0.08 (0.009-0.3)
TG(18:4_34:2)	LMGL03013006*	0.1 (0.02-0.3)	0.1 (0.02-0.3)	0.1 (0.02-0.4)	0.1 (0.02-0.3)	0.1 (0.02-0.3)	0.1 (0.02-0.4)	0.1 (0.03-0.4)
TG(18:1_34:5)	LMGL03015819*	0.06 (0.02-0.2)	0.07 (0.02-0.1)	0.06 (0.02-0.2)	0.05 (0.01-0.1)	0.06 (0.01-0.1)	0.07 (0.02-0.2)	0.08 (0.02-0.2)
TG(18:4_34:3)	LMGL03015981*	0.02 (0.003-0.06)	0.02 (0.003-0.06)	0.02 (0.003-0.07)	0.02 (0.002-0.05)	0.02 (0.002-0.06)	0.02 (0.003-0.06)	0.03 (0.006-0.1)
TG(22:6_30:1)	LMGL03014652*	0.02 (0.002-0.1)	0.02 (0.003-0.08)	0.03 (0.002-0.11)	0.02 (0.002-0.08)	0.02 (0.002-0.11)	0.03 (0.002-0.13)	0.03 (0.002-0.09)
TG(18:0_35:1)	LMGL03010116*	0.03 (0.006-0.09)	0.03 (0.007-0.1)	0.02 (0.005-0.08)	0.02 (0.005-0.11)	0.03 (0.005-0.12)	0.02 (0.006-0.07)	0.03 (0.006-0.07)
TG(16:0_37:1)	LMGL03015375*	0.01 (0.003-0.03)	0.01 (0.004-0.04)	0.01 (0.003-0.03)	0.01 (0.003-0.03)	0.01 (0.004-0.04)	0.01 (0.003-0.03)	0.01 (0.004-0.03)
TG(16:0_37:2)	LMGL03015376*	0.06 (0.02-0.1)	0.06 (0.02-0.2)	0.06 (0.02-0.1)	0.05 (0.02-0.1)	0.06 (0.02-0.2)	0.06 (0.02-0.1)	0.06 (0.02-0.1)
TG(17:0_36:2)	LMGL03010156*	0.3 (0.07-0.6)	0.3 (0.07-0.8)	0.3 (0.08-0.6)	0.2 (0.08-0.6)	0.3 (0.08-0.8)	0.3 (0.07-0.6)	0.3 (0.07-0.6)
TG(18:0_35:2)	LMGL03010137*	0.04 (0.009-0.1)	0.04 (0.01-0.1)	0.04 (0.009-0.1)	0.04 (0.01-0.1)	0.04 (0.008-0.1)	0.04 (0.011-0.1)	0.04 (0.007-0.1)
TG(17:1_36:2)	LMGL03013007*	0.1 (0.05-0.3)	0.2 (0.04-0.4)	0.1 (0.05-0.3)	0.1 (0.04-0.3)	0.1 (0.04-0.4)	0.1 (0.05-0.3)	0.2 (0.05-0.4)
TG(17:0_36:3)	LMGL03010182*	0.5 (0.2-1)	0.5 (0.2-1.1)	0.5 (0.2-1)	0.5 (0.2-1.1)	0.5 (0.2-1.1)	0.5 (0.2-0.9)	0.5 (0.2-1)
TG(17:1_36:3)	LMGL03015982*	0.3 (0.09-0.6)	0.3 (0.09-0.6)	0.3 (0.09-0.5)	0.2 (0.09-0.5)	0.3 (0.07-0.5)	0.3 (0.09-0.6)	0.3 (0.09-0.6)
TG(17:0_36:4)	LMGL03010212*	0.3 (0.1-0.7)	0.3 (0.1-0.7)	0.3 (0.1-0.6)	0.3 (0.1-0.7)	0.3 (0.1-0.6)	0.3 (0.1-0.7)	0.3 (0.1-0.6)
TG(17:1_36:4)	LMGL03010218*	0.1 (0.04-0.3)	0.2 (0.04-0.3)	0.1 (0.04-0.3)	0.1 (0.03-0.2)	0.1 (0.04-0.3)	0.1 (0.05-0.3)	0.2 (0.05-0.4)
TG(18:1_35:4)	LMGL03010219*	0.05 (0.01-0.1)	0.05 (0.02-0.1)	0.05 (0.01-0.1)	0.04 (0.01-0.1)	0.05 (0.02-0.1)	0.05 (0.01-0.1)	0.06 (0.02-0.1)
TG(18:0_36:1)	LMGL03010188*	0.2 (0.04-0.5)	0.2 (0.04-0.6)	0.1 (0.03-0.5)	0.2 (0.04-0.6)	0.2 (0.03-0.6)	0.1 (0.04-0.4)	0.2 (0.04-0.5)
TG(16:0_38:1)	LMGL03012984*	0.04 (0.01-0.1)	0.04 (0.01-0.1)	0.04 (0.01-0.1)	0.04 (0.01-0.1)	0.04 (0.01-0.1)	0.04 (0.01-0.1)	0.04 (0.01-0.1)
TG(16:0_38:2)	LMGL03010370*	0.2 (0.06-0.4)	0.2 (0.07-0.4)	0.2 (0.06-0.4)	0.2 (0.06-0.4)	0.2 (0.06-0.4)	0.2 (0.06-0.4)	0.2 (0.07-0.5)
TG(18:0_36:2)	LMGL03010220*	1.2 (0.4-2.6)	1.2 (0.4-2.7)	1.1 (0.4-2.5)	1.1 (0.4-2.5)	1.2 (0.3-2.9)	1.1 (0.4-2.5)	1.3 (0.4-3)
TG(20:0_34:2)	LMGL03010204*	0.04 (0.01-0.08)	0.04 (0.01-0.08)	0.04 (0.01-0.08)	0.03 (0.01-0.08)	0.04 (0.01-0.08)	0.04 (0.01-0.08)	0.04 (0.02-0.16)
TG(18:1_18:1_18:1)	LMGL03010250*	11.2 (4.3-25.2)	11.7 (4.4-26.2)	10.7 (3.9-24.6)	10 (3.8-23)	10.8 (3.7-24.4)	10.7 (4.4-21.9)	13.1 (4.4-27.7)
TG(18:0_36:3)	LMGL03013021*	2.5 (1-4.9)	2.6 (1.2-5)	2.4 (1-4.7)	2.3 (1.1-4.7)	2.4 (0.9-4.9)	2.4 (1-4.9)	2.8 (1.3-5)
TG(16:1_38:2)	LMGL03010368*	0.03 (0.008-0.06)	0.03 (0.009-0.06)	0.03 (0.008-0.06)	0.02 (0.007-0.05)	0.02 (0.008-0.05)	0.03 (0.009-0.06)	0.03 (0.01-0.07)
TG(18:0_36:4)	LMGL03013022*	1.7 (0.6-3.3)	1.8 (0.6-3.5)	1.6 (0.6-3.2)	1.5 (0.5-3)	1.6 (0.6-3.4)	1.7 (0.6-3.3)	1.8 (0.7-3.5)
TG(18:1_36:3)	LMGL03010288*	15.4 (5.9-31.3)	16.5 (6.6-33.7)	14.5 (5.4-30.3)	13.8 (5.2-32)	14.7 (5.3-28.3)	15 (6.1-31)	18.1 (7-33.8)
TG(20:4_34:0)	LMGL03010280*	0.06 (0.02-0.2)	0.06 (0.02-0.2)	0.06 (0.02-0.2)	0.06 (0.01-0.1)	0.06 (0.02-0.2)	0.06 (0.02-0.2)	0.07 (0.02-0.2)
TG(16:0_38:4)	LMGL03010418*	0.6 (0.2-1.4)	0.7 (0.3-1.5)	0.6 (0.2-1.3)	0.6 (0.2-1.5)	0.6 (0.2-1.3)	0.6 (0.2-1.4)	0.7 (0.3-1.7)
TG(16:0_38:5)	LMGL03010470*	0.4 (0.1-0.8)	0.4 (0.1-0.9)	0.3 (0.1-0.8)	0.3 (0.1-0.9)	0.3 (0.1-0.8)	0.4 (0.1-0.8)	0.4 (0.1-0.9)
TG(18:2_36:3)	LMGL03016073*	12 (3.9-25.8)	13.2 (4.3-28.3)	11.1 (3.5-23.6)	10.8 (3-24.1)	11.2 (3.7-22.8)	12.1 (3.9-26.7)	14 (5.4-28.5)
TG(18:1_36:4)	LMGL03013029*	8.7 (2.9-18.1)	9.5 (3.4-19.1)	8 (2.7-16)	7.8 (2.6-16.3)	8.1 (2.8-16.8)	8.7 (2.9-19.6)	10.1 (4-20.5)
TG(18:0_36:5)	LMGL03010356*	0.2 (0.07-0.4)	0.2 (0.07-0.4)	0.2 (0.06-0.4)	0.2 (0.05-0.4)	0.2 (0.07-0.4)	0.2 (0.06-0.4)	0.2 (0.08-0.5)
TG(18:1_36:5)	LMGL03013030*	1.9 (0.5-4.2)	2.1 (0.6-4.6)	1.8 (0.5-3.8)	1.7 (0.4-4.2)	1.8 (0.5-4.1)	1.9 (0.5-4.2)	2.2 (0.8-5.2)
TG(16:0_38:6)	LMGL03010526*	0.5 (0.2-1.2)	0.5 (0.2-1.2)	0.5 (0.2-1.1)	0.5 (0.1-1)	0.5 (0.2-1)	0.5 (0.2-1.2)	0.6 (0.2-1.3)
TG(20:4_34:2)	LMGL03010358*	1.3 (0.5-2.8)	1.4 (0.5-2.8)	1.3 (0.5-2.9)	1.2 (0.4-2.8)	1.2 (0.5-2.6)	1.3 (0.6-2.8)	1.5 (0.6-3.3)
TG(18:2_36:4)	LMGL03010395*	7 (1.9-16.9)	7.7 (2-19.1)	6.3 (1.8-13.7)	6.3 (1.4-15.5)	6.4 (1.9-16.3)	7 (1.9-18.1)	8 (2.5-19.3)
TG(20:5_34:1)	LMGL03010404*	0.2 (0.05-0.7)	0.3 (0.05-0.7)	0.2 (0.05-0.8)	0.2 (0.04-0.6)	0.2 (0.05-0.6)	0.3 (0.05-0.9)	0.3 (0.05-1.2)
TG(16:0_38:7)	LMGL03015761*	0.2 (0.04-0.4)	0.2 (0.04-0.4)	0.2 (0.04-0.5)	0.1 (0.02-0.3)	0.1 (0.03-0.4)	0.2 (0.04-0.5)	0.2 (0.05-0.5)
TG(20:5_34:2)	LMGL03010406*	0.4 (0.09-1.3)	0.5 (0.11-1.3)	0.4 (0.08-1.3)	0.3 (0.07-0.8)	0.4 (0.09-1)	0.5 (0.12-1.5)	0.6 (0.12-1.8)
TG(16:1_38:6)	LMGL03010585*	0.09 (0.03-0.2)	0.09 (0.03-0.2)	0.09 (0.03-0.2)	0.07 (0.03-0.2)	0.08 (0.03-0.2)	0.1 (0.02-0.3)	0.1 (0.03-0.2)
TG(18:3_36:4)	LMGL03013037*	1.2 (0.3-3.4)	1.4 (0.3-3.6)	1.1 (0.2-2.8)	1.2 (0.1-3)	1.1 (0.2-2.9)	1.2 (0.3-3.4)	1.4 (0.3-4.4)
TG(20:5_34:3)	LMGL03010454*	0.08 (0.01-0.3)	0.09 (0.01-0.3)	0.08 (0.01-0.3)	0.05 (0.01-0.2)	0.07 (0.01-0.2)	0.1 (0.02-0.3)	0.11 (0.02-0.4)
TG(18:3_36:5)	LMGL03013041*	0.2 (0.04-0.6)	0.3 (0.04-0.8)	0.2 (0.03-0.6)	0.2 (0.03-0.6)	0.2 (0.03-0.6)	0.2 (0.04-0.6)	0.3 (0.05-1.1)
TG(16:1_38:7)	LMGL03010649*	0.03 (0.005-0.09)	0.03 (0.004-0.08)	0.03 (0.005-0.09)	0.02 (0.004-0.05)	0.02 (0.004-0.07)	0.03 (0.006-0.1)	0.03 (0.004-0.1)
TG(18:1_37:2)	LMGL03013031*	0.03 (0.01-0.08)	0.04 (0.01-0.09)	0.03 (0.01-0.07)	0.03 (0.01-0.07)	0.04 (0.02-0.07)	0.03 (0.01-0.07)	0.04 (0.02-0.08)
TG(18:1_37:3)	LMGL03010392*	0.03 (0.01-0.08)	0.04 (0.01-0.08)	0.03 (0.01-0.07)	0.03 (0.01-0.07)	0.03 (0.01-0.08)	0.03 (0.01-0.07)	0.04 (0.02-0.08)
TG(18:0_38:1)	LMGL03010388*	0.007 (0.002-0.02)	0.008 (0.002-0.02)	0.006 (0.002-0.02)	0.007 (0.002-0.02)	0.007 (0.002-0.02)	0.006 (0.002-0.01)	0.007 (0.002-0.02)
TG(18:1_38:0)	LMGL03010528*	0.01 (0.004-0.03)	0.01 (0.004-0.06)	0.01 (0.003-0.03)	0.01 (0.004-0.06)	0.01 (0.003-0.04)	0.01 (0.003-0.03)	0.01 (0.004-0.04)
TG(16:0_40:1)	LMGL03015780*	0.01 (0.003-0.03)	0.01 (0.004-0.04)	0.01 (0.003-0.03)	0.01 (0.003-0.02)	0.01 (0.003-0.04)	0.01 (0.002-0.03)	0.01 (0.004-0.04)
TG(20:0_36:2)	LMGL03010428*	0.03 (0.01-0.08)	0.03 (0.01-0.09)	0.03 (0.01-0.08)	0.03 (0.01-0.08)	0.03 (0.01-0.1)	0.03 (0.01-0.07)	0.04 (0.01-0.12)
TG(18:0_38:2)	LMGL03010440*	0.02 (0.006-0.04)	0.02 (0.007-0.05)	0.02 (0.006-0.04)	0.02 (0.006-0.05)	0.02 (0.005-0.05)	0.02 (0.006-0.04)	0.02 (0.008-0.05)
TG(16:0_40:2)	LMGL03010429*	0.02 (0.004-0.04)	0.02 (0.005-0.05)	0.02 (0.004-0.04)	0.01 (0.004-0.04)	0.02 (0.004-0.06)	0.02 (0.004-0.04)	0.02 (0.006-0.06)
TG(20:1_36:2)	LMGL03010484*	0.08 (0.03-0.2)	0.09 (0.03-0.2)	0.08 (0.03-0.2)	0.07 (0.03-0.2)	0.08 (0.03-0.2)	0.08 (0.03-0.2)	0.1 (0.04-0.2)
TG(20:1_36:3)	LMGL03016115*	0.1 (0.04-0.3)	0.1 (0.05-0.3)	0.1 (0.04-0.3)	0.1 (0.04-0.3)	0.1 (0.05-0.3)	0.1 (0.05-0.2)	0.1 (0.06-0.3)
TG(20:4_36:0)	LMGL03010557*	0.02 (0.004-0.04)	0.02 (0.005-0.05)	0.02 (0.004-0.04)	0.02 (0.003-0.04)	0.02 (0.005-0.04)	0.02 (0.004-0.05)	0.02 (0.006-0.06)
TG(20:2_36:3)	LMGL03016116*	0.1 (0.04-0.3)	0.1 (0.05-0.3)	0.1 (0.04-0.3)	0.1 (0.04-0.3)	0.1 (0.04-0.3)	0.1 (0.04-0.2)	0.1 (0.05-0.4)
TG(20:4_36:1)	LMGL03010674*	0.5 (0.2-0.9)	0.5 (0.2-0.9)	0.5 (0.2-0.9)	0.4 (0.2-0.8)	0.5 (0.2-0.9)	0.5 (0.2-0.9)	0.5 (0.2-1.2)
TG(22:4_34:1)	LMGL03010776*	0.1 (0.03-0.3)	0.1 (0.04-0.3)	0.1 (0.03-0.3)	0.1 (0.03-0.3)	0.1 (0.04-0.3)	0.1 (0.03-0.3)	0.1 (0.03-0.3)
TG(18:0_38:5)	LMGL03010621*	0.2 (0.06-0.3)	0.2 (0.06-0.3)	0.2 (0.06-0.3)	0.1 (0.05-0.3)	0.2 (0.06-0.3)	0.2 (0.06-0.3)	0.2 (0.07-0.4)
TG(16:0_40:5)	LMGL03010603*	0.09 (0.03-0.2)	0.09 (0.03-0.2)	0.08 (0.02-0.2)	0.08 (0.03-0.2)	0.09 (0.02-0.2)	0.08 (0.03-0.2)	0.09 (0.03-0.2)
TG(20:2_36:4)	LMGL03010663*	0.07 (0.02-0.2)	0.08 (0.02-0.2)	0.07 (0.02-0.2)	0.06 (0.02-0.2)	0.07 (0.02-0.2)	0.07 (0.02-0.2)	0.09 (0.02-0.2)
TG(18:0_38:6)	LMGL03010850*	0.2 (0.08-0.4)	0.2 (0.09-0.4)	0.2 (0.08-0.4)	0.2 (0.07-0.4)	0.2 (0.09-0.4)	0.2 (0.09-0.4)	0.2 (0.1-0.4)
TG(16:0_40:6)	LMGL03010671*	0.3 (0.1-0.7)	0.4 (0.1-0.7)	0.3 (0.1-0.7)	0.3 (0.1-0.7)	0.3 (0.1-0.7)	0.3 (0.1-0.7)	0.4 (0.1-0.9)
TG(20:5_36:1)	LMGL03010745*	0.05 (0.01-0.1)	0.05 (0.01-0.1)	0.05 (0.01-0.1)	0.03 (0.01-0.1)	0.04 (0.01-0.1)	0.06 (0.02-0.2)	0.06 (0.02-0.2)
TG(22:6_34:0)	LMGL03010784*	0.1 (0.03-0.4)	0.1 (0.03-0.4)	0.1 (0.03-0.4)	0.1 (0.03-0.2)	0.1 (0.03-0.4)	0.1 (0.03-0.4)	0.1 (0.03-0.4)
TG(16:0_40:7)	LMGL03010742*	0.3 (0.09-0.6)	0.3 (0.09-0.6)	0.3 (0.09-0.5)	0.2 (0.08-0.5)	0.3 (0.09-0.5)	0.3 (0.1-0.6)	0.3 (0.1-0.6)
TG(22:5_34:2)	LMGL03010852*	0.4 (0.1-0.8)	0.4 (0.1-0.8)	0.4 (0.1-0.8)	0.3 (0.1-0.7)	0.4 (0.1-0.8)	0.4 (0.1-0.9)	0.4 (0.2-0.9)
TG(20:5_36:2)	LMGL03010748*	0.2 (0.05-0.5)	0.2 (0.05-0.6)	0.2 (0.05-0.5)	0.1 (0.03-0.3)	0.2 (0.04-0.4)	0.2 (0.06-0.5)	0.2 (0.06-0.7)
TG(18:1_38:7)	LMGL03016247*	0.1 (0.04-0.3)	0.1 (0.04-0.3)	0.1 (0.03-0.3)	0.1 (0.02-0.2)	0.1 (0.04-0.2)	0.1 (0.04-0.3)	0.2 (0.03-0.4)
TG(16:0_40:8)	LMGL03010801*	0.4 (0.08-1)	0.4 (0.09-1.1)	0.4 (0.08-1)	0.3 (0.05-0.8)	0.3 (0.09-0.9)	0.4 (0.09-1.2)	0.4 (0.09-1.1)
TG(22:6_34:2)	LMGL03010928*	1.9 (0.4-5.3)	2 (0.5-5.4)	1.8 (0.4-5.3)	1.3 (0.3-3.3)	1.8 (0.5-5)	2.3 (0.5-6.5)	2.2 (0.4-6.2)
TG(18:2_38:6)	LMGL03010808*	0.6 (0.2-1.2)	0.6 (0.2-1.3)	0.6 (0.2-1.2)	0.5 (0.1-1)	0.5 (0.2-1.3)	0.6 (0.2-1.4)	0.7 (0.2-1.5)
TG(16:1_40:8)	LMGL03010870*	0.05 (0.008-0.2)	0.05 (0.008-0.2)	0.05 (0.007-0.2)	0.03 (0.006-0.1)	0.04 (0.01-0.1)	0.06 (0.012-0.2)	0.06 (0.008-0.2)
TG(20:5_36:4)	LMGL03010884*	0.2 (0.03-0.5)	0.2 (0.03-0.5)	0.1 (0.03-0.5)	0.1 (0.02-0.3)	0.1 (0.03-0.3)	0.2 (0.05-0.5)	0.2 (0.03-0.6)
TG(24:0_34:2)		0.007 (0.002-0.02)	0.008 (0.002-0.02)	0.006 (0.002-0.02)	0.006 (0.001-0.02)	0.006 (0.002-0.02)	0.006 (0.001-0.02)	0.009 (0.002-0.03)
TG(18:1_40:1)	LMGL03010898*	0.02 (0.007-0.06)	0.02 (0.007-0.08)	0.02 (0.006-0.05)	0.01 (0.006-0.04)	0.02 (0.007-0.09)	0.02 (0.006-0.05)	0.02 (0.008-0.07)
TG(18:1_40:2)	LMGL03013032*	0.02 (0.005-0.06)	0.02 (0.006-0.08)	0.02 (0.005-0.06)	0.01 (0.004-0.04)	0.02 (0.005-0.12)	0.02 (0.006-0.06)	0.02 (0.007-0.1)
TG(18:2_40:1)	LMGL03016333*	0.01 (0.003-0.04)	0.01 (0.003-0.06)	0.01 (0.003-0.04)	0.01 (0.003-0.03)	0.01 (0.003-0.08)	0.01 (0.003-0.04)	0.02 (0.004-0.07)
TG(18:1_40:3)	LMGL03011138*	0.01 (0.003-0.02)	0.01 (0.003-0.02)	0.01 (0.003-0.03)	0.01 (0.003-0.02)	0.01 (0.003-0.02)	0.01 (0.003-0.02)	0.01 (0.004-0.04)
TG(18:1_40:5)	LMGL03011221*	0.05 (0.02-0.1)	0.05 (0.02-0.1)	0.05 (0.02-0.1)	0.05 (0.02-0.1)	0.05 (0.02-0.1)	0.05 (0.02-0.1)	0.06 (0.02-0.1)
TG(18:1_40:6)	LMGL03011305*	0.08 (0.03-0.2)	0.08 (0.03-0.2)	0.07 (0.03-0.2)	0.06 (0.02-0.1)	0.07 (0.03-0.2)	0.08 (0.03-0.1)	0.09 (0.03-0.2)
TG(22:4_36:3)	LMGL03016125*	0.04 (0.01-0.08)	0.04 (0.01-0.08)	0.04 (0.01-0.08)	0.04 (0.01-0.08)	0.04 (0.01-0.08)	0.04 (0.01-0.08)	0.04 (0.01-0.09)
TG(18:1_40:8)	LMGL03011239*	0.1 (0.03-0.3)	0.1 (0.03-0.4)	0.1 (0.03-0.3)	0.1 (0.02-0.2)	0.1 (0.03-0.3)	0.1 (0.03-0.4)	0.2 (0.02-0.4)
TG(18:2_40:8)	LMGL03011544*	0.1 (0.02-0.3)	0.1 (0.02-0.4)	0.1 (0.02-0.3)	0.1 (0.02-0.2)	0.1 (0.02-0.3)	0.1 (0.03-0.4)	0.1 (0.03-0.4)
TG(20:4_38:6)	LMGL03016609*	0.08 (0.02-0.2)	0.08 (0.02-0.2)	0.08 (0.02-0.2)	0.07 (0.02-0.2)	0.07 (0.02-0.2)	0.09 (0.02-0.2)	0.09 (0.03-0.2)
TG(18:3_40:8)	LMGL03013061*	0.02 (0.003-0.07)	0.02 (0.003-0.09)	0.02 (0.004-0.07)	0.02 (0.003-0.05)	0.02 (0.003-0.06)	0.03 (0.005-0.09)	0.03 (0.005-0.08)
TG(20:5_38:6)	LMGL03016610*	0.03 (0.003-0.1)	0.03 (0.003-0.1)	0.03 (0.003-0.1)	0.02 (0.002-0.1)	0.03 (0.003-0.1)	0.04 (0.005-0.2)	0.04 (0.005-0.2)
TG(18:1_42:1)	LMGL03011264*	0.008 (0.003-0.02)	0.009 (0.004-0.03)	0.007 (0.003-0.02)	0.007 (0.003-0.02)	0.008 (0.003-0.03)	0.007 (0.003-0.02)	0.011 (0.004-0.03)
TG(18:1_42:2)	LMGL03011338*	0.01 (0.004-0.03)	0.011 (0.004-0.03)	0.009 (0.003-0.02)	0.008 (0.003-0.02)	0.01 (0.004-0.04)	0.009 (0.004-0.03)	0.013 (0.005-0.03)
TG(18:2_42:1)	LMGL03011339*	0.007 (0.002-0.02)	0.007 (0.002-0.03)	0.006 (0.002-0.02)	0.005 (0.002-0.01)	0.006 (0.002-0.03)	0.006 (0.002-0.02)	0.009 (0.002-0.03)
TG(22:6_38:6)	LMGL03016618*	0.1 (0.008-0.4)	0.1 (0.008-0.4)	0.1 (0.008-0.4)	0.06 (0.007-0.2)	0.09 (0.01-0.3)	0.13 (0.012-0.6)	0.12 (0.007-0.4)
TG(20:5_40:8)	LMGL03016643*	0.01 (0.0002-0.07)	0.01 (0.0002-0.08)	0.01 (0.0002-0.06)	0.01 (0.0002-0.05)	0.01 (0.0002-0.05)	0.02 (0.0002-0.08)	0.02 (0.0002-0.08)
TG(22:6_40:7)	LMGL03012336*	0.03 (0.0002-0.1)	0.03 (0.0014-0.1)	0.03 (0.0002-0.1)	0.01 (0.0002-0.05)	0.02 (0.0015-0.2)	0.04 (0.0015-0.2)	0.03 (0.0002-0.2)
TG(22:6_40:8)	LMGL03012374*	0.03 (0.001-0.2)	0.03 (0.001-0.2)	0.03 (0.001-0.2)	0.01 (0.001-0.1)	0.03 (0.002-0.2)	0.04 (0.002-0.2)	0.04 (0.0002-0.2)
FA 10:0	LMFA01010010*	0.9 (0.6-1.4)	0.9 (0.6-1.4)	0.9 (0.7-1.4)	1 (0.6-1.4)	0.9 (0.6-1.4)	0.9 (0.7-1.4)	0.9 (0.6-1.3)
FA 14:0	LMFA01010014*	4 (1.9-7.6)	3.5 (1.8-6.5)	4.4 (2.1-8.4)	3.9 (1.8-7.5)	4.1 (2.1-7.8)	4.1 (2.1-8.4)	3.8 (1.8-7.5)
FA 14:1	LMFA01020108*	0.9 (0.3-2)	0.7 (0.3-1.5)	1 (0.4-2.3)	0.9 (0.3-2.1)	0.9 (0.4-2)	0.9 (0.4-2.1)	0.8 (0.3-1.9)
FA 16:0	LMFA01010001*	79 (51.1-114.4)	76 (49-111.5)	81.5 (54.6-116)	78.6 (48.6-116.1)	80 (52.2-119.7)	80.1 (54.5-114.3)	77.3 (49.2-107.1)
FA 16:1	LMFA01020133*	10.5 (3.5-23.7)	8.7 (2.8-19.6)	12 (4.1-27.1)	9.8 (2.8-22.3)	10.5 (3.7-23.1)	11.2 (3.8-28.2)	10.4 (2.8-27.9)
FA 16:2	LMFA01030109*	0.6 (0.3-1.1)	0.6 (0.3-1.1)	0.6 (0.3-1.2)	0.6 (0.3-1.1)	0.6 (0.3-1.1)	0.7 (0.3-1.2)	0.7 (0.3-1.2)
FA 17:0	LMFA01010017*	2.2 (1.2-3.8)	2.2 (1.2-4)	2.3 (1.2-3.8)	2.3 (1.2-4.2)	2.4 (1.2-4)	2.2 (1.3-3.5)	2.1 (1.1-3.5)
FA 17:1	LMFA01020203*	1 (0.4-1.9)	0.9 (0.4-1.8)	1 (0.4-1.9)	0.9 (0.4-1.8)	1 (0.4-2)	1 (0.4-2)	0.9 (0.3-1.9)
FA 18:0	LMFA01010018*	57.2 (38-86.8)	55.7 (36.3-85.1)	58.6 (38.6-89.6)	57.3 (36.8-86.9)	57.8 (36.5-97.9)	57.8 (38.7-86.1)	56.1 (35.2-89.2)
FA 18:1	LMFA01020206*	107 (52.4-164.5)	99.8 (48.5-157.8)	113.2 (58.2-168)	103.4 (48.3-157.2)	107.5 (61.5-174.1)	110.4 (61.8-164.8)	106.4 (49.7-167.3)
FA 18:2	LMFA01020207*	92.9 (47.5-149.4)	87.9 (46.2-139.5)	97.2 (47.9-153.8)	88.8 (46-137.1)	92 (49.4-150)	97.4 (49.5-153)	92.9 (44.8-158)
FA 18:3	LMFA01020209*	11.2 (4.1-24.2)	10.3 (3.8-22.8)	12.1 (4.4-24.8)	10.7 (3.7-23.9)	10.9 (3.9-23.8)	12.1 (4.7-24.7)	11.2 (4-30.3)
FA 18:4	LMFA01030167*	0.2 (0.1-0.4)	0.2 (0.1-0.4)	0.2 (0.1-0.5)	0.2 (0.1-0.4)	0.2 (0.1-0.4)	0.2 (0.1-0.5)	0.2 (0.1-0.5)
FA 19:0	LMFA01010019*	0.5 (0.3-0.9)	0.5 (0.3-0.9)	0.5 (0.3-0.8)	0.5 (0.3-1)	0.5 (0.3-1)	0.5 (0.3-0.7)	0.5 (0.2-0.8)
FA 19:1	LMFA01020001*	0.6 (0.3-1)	0.5 (0.3-0.9)	0.6 (0.3-1.1)	0.6 (0.3-1)	0.6 (0.3-1.2)	0.6 (0.3-1)	0.6 (0.3-1)
FA 20:1	LMFA01020426*	2.1 (0.9-4.1)	1.9 (0.9-3.6)	2.2 (1-4.4)	1.9 (0.9-3.9)	2.1 (1-4.3)	2.2 (1.1-4)	2.1 (0.9-4.7)
FA 20:2	LMFA01030130*	2.1 (0.9-4)	1.9 (0.8-3.6)	2.2 (0.9-4.4)	2 (0.8-4.4)	2.1 (1-4.1)	2.2 (1-4)	2.1 (0.8-4)
FA 20:3	LMFA01020221*	2 (1-3.4)	1.8 (0.9-3.2)	2.1 (1-3.8)	1.9 (0.9-3.8)	1.9 (1-3.4)	2.1 (1-3.7)	2 (0.9-3.4)
FA 20:4	LMFA01020222*	9.2 (5.1-14.7)	9.1 (5.1-14.6)	9.3 (5.1-15.2)	9.3 (5.1-16.6)	9.2 (5.2-14.5)	9.5 (5-15.3)	8.9 (5.3-14.1)
FA 20:5	LMFA01030180*	2.5 (1.4-4.2)	2.5 (1.4-3.9)	2.6 (1.4-4.3)	2.2 (1.2-3.5)	2.5 (1.4-3.7)	2.7 (1.6-4.5)	2.6 (1.5-4.5)
FA 22:2	LMFA01020253*	0.1 (0.06-0.2)	0.1 (0.06-0.2)	0.1 (0.06-0.2)	0.1 (0.05-0.2)	0.1 (0.06-0.2)	0.1 (0.06-0.2)	0.1 (0.05-0.2)
FA 22:4	LMFA01030177*	0.8 (0.4-1.7)	0.8 (0.3-1.5)	0.9 (0.4-1.9)	0.9 (0.3-2.1)	0.8 (0.4-1.7)	0.9 (0.4-1.7)	0.8 (0.3-1.5)
FA 22:5	LMFA01030182*	2.9 (1-7.3)	2.7 (1-7.6)	3 (1-7.1)	2.8 (0.9-7.6)	2.7 (1-7.1)	3.2 (1.2-7.5)	2.7 (1-6.8)
FA 22:6	LMFA01030185*	7.2 (2.5-14.9)	6.7 (2.5-14)	7.6 (2.5-15.6)	6.2 (2.2-13.5)	6.7 (2.7-14.2)	8.4 (2.7-16.5)	7.4 (2.8-14.4)
FA 24:4	LMFA01030805*	0.09 (0.05-0.2)	0.09 (0.04-0.2)	0.09 (0.05-0.2)	0.09 (0.05-0.2)	0.09 (0.04-0.2)	0.09 (0.05-0.2)	0.09 (0.04-0.2)
FA 24:6	LMFA01030186*	0.1 (0.07-0.2)	0.1 (0.07-0.2)	0.1 (0.07-0.2)	0.1 (0.06-0.2)	0.1 (0.07-0.2)	0.1 (0.08-0.2)	0.1 (0.08-0.2)
PI 32:0	LMGP06010007*	0.01 (0.005-0.04)	0.01 (0.004-0.03)	0.02 (0.006-0.05)	0.01 (0.004-0.03)	0.01 (0.005-0.04)	0.02 (0.005-0.04)	0.02 (0.005-0.04)
PI 32:1	LMGP06010027*	0.02 (0.006-0.06)	0.02 (0.005-0.05)	0.02 (0.007-0.07)	0.02 (0.005-0.05)	0.02 (0.006-0.05)	0.02 (0.006-0.07)	0.02 (0.006-0.09)
PI 34:1	LMGP06010001*	0.1 (0.07-0.3)	0.1 (0.06-0.3)	0.2 (0.08-0.3)	0.1 (0.06-0.3)	0.1 (0.08-0.2)	0.1 (0.07-0.3)	0.2 (0.08-0.3)
PI 34:2	LMGP06010034*	0.4 (0.2-0.7)	0.4 (0.2-0.7)	0.4 (0.2-0.8)	0.4 (0.2-0.7)	0.4 (0.2-0.6)	0.4 (0.2-0.8)	0.4 (0.2-1.1)
PI 35:2	LMGP06010058*	0.02 (0.009-0.03)	0.02 (0.008-0.03)	0.02 (0.009-0.03)	0.02 (0.008-0.03)	0.02 (0.01-0.03)	0.02 (0.009-0.03)	0.02 (0.008-0.04)
PI 36:1	LMGP06010074*	0.1 (0.08-0.3)	0.1 (0.08-0.3)	0.2 (0.08-0.3)	0.1 (0.07-0.3)	0.1 (0.08-0.3)	0.1 (0.08-0.3)	0.2 (0.08-0.3)
PI 36:2	LMGP06010185*	1.1 (0.6-2)	1 (0.5-1.8)	1.2 (0.6-2.2)	0.9 (0.4-1.8)	1.1 (0.6-1.7)	1.2 (0.6-2.1)	1.2 (0.6-2.4)
PI 36:3	LMGP06010283*	0.2 (0.09-0.4)	0.2 (0.1-0.3)	0.2 (0.09-0.4)	0.2 (0.08-0.3)	0.2 (0.09-0.3)	0.2 (0.11-0.4)	0.2 (0.1-0.5)
PI 36:4	LMGP06010346*	0.3 (0.1-0.6)	0.3 (0.1-0.5)	0.3 (0.2-0.6)	0.3 (0.1-0.6)	0.3 (0.2-0.5)	0.3 (0.2-0.6)	0.4 (0.1-0.9)
PI 37:4	LMGP06010004*	0.02 (0.01-0.04)	0.02 (0.01-0.04)	0.02 (0.01-0.05)	0.02 (0.01-0.04)	0.02 (0.01-0.04)	0.02 (0.01-0.04)	0.03 (0.01-0.05)
PI 38:4	LMGP06010010*	2.1 (1.2-3.3)	2.1 (1.2-3.3)	2.2 (1.3-3.3)	1.9 (1.1-3)	2.1 (1.3-3)	2.2 (1.3-3.4)	2.4 (1.3-3.7)
PI 38:5	LMGP06010193*	0.1 (0.06-0.2)	0.1 (0.06-0.2)	0.1 (0.07-0.2)	0.1 (0.05-0.2)	0.1 (0.07-0.2)	0.1 (0.07-0.2)	0.1 (0.07-0.3)
PI 38:6	LMGP06010011*	0.04 (0.02-0.08)	0.04 (0.02-0.07)	0.05 (0.02-0.09)	0.04 (0.02-0.07)	0.04 (0.02-0.07)	0.04 (0.02-0.09)	0.05 (0.02-0.09)
PI 40:6	LMGP06010012*	0.1 (0.06-0.2)	0.1 (0.06-0.2)	0.1 (0.07-0.3)	0.1 (0.06-0.2)	0.1 (0.06-0.2)	0.1 (0.07-0.2)	0.1 (0.06-0.3)
PC(14:0_14:0)	LMGP01010477	0.01 (0.003-0.05)	0.01 (0.002-0.04)	0.02 (0.003-0.06)	0.01 (0.002-0.06)	0.01 (0.003-0.06)	0.01 (0.003-0.06)	0.01 (0.002-0.04)
PC(14:0_16:0)	LMGP01010481*	0.5 (0.2-0.9)	0.4 (0.2-0.8)	0.5 (0.2-1)	0.4 (0.2-0.9)	0.5 (0.2-1)	0.5 (0.2-1)	0.5 (0.2-0.9)
PC(16:0_16:0)	LMGP01010564	4.4 (3.1-6.1)	4.2 (2.9-5.7)	4.5 (3.2-6.3)	4.2 (2.9-5.9)	4.4 (2.8-6.1)	4.4 (2.9-6.2)	4.6 (3.2-6.5)
PC(14:0_18:0)	LMGP01010488*	0.07 (0.03-0.2)	0.06 (0.03-0.1)	0.08 (0.03-0.2)	0.06 (0.03-0.1)	0.07 (0.03-0.2)	0.08 (0.04-0.2)	0.08 (0.03-0.2)
PC(16:0_16:1)	LMGP01010566*	1 (0.4-2.3)	0.9 (0.4-2.1)	1.1 (0.5-2.4)	1 (0.4-2.3)	1 (0.4-2.3)	1.1 (0.4-2.4)	1.1 (0.4-2.4)
PC(14:0_18:1)	LMGP01010490*	0.3 (0.1-0.7)	0.3 (0.1-0.6)	0.4 (0.1-0.8)	0.3 (0.1-0.7)	0.3 (0.1-0.7)	0.4 (0.1-0.8)	0.3 (0.1-0.7)
PC(14:0_18:2)	LMGP01010494*	1 (0.4-1.9)	0.9 (0.4-1.5)	1.1 (0.4-2.1)	0.9 (0.4-1.6)	1 (0.4-2.2)	1.1 (0.5-2.1)	1 (0.4-1.9)
PC(16:0_16:2)		0.03 (0.02-0.06)	0.03 (0.02-0.06)	0.04 (0.02-0.06)	0.03 (0.02-0.05)	0.03 (0.02-0.06)	0.04 (0.02-0.06)	0.04 (0.02-0.07)
PC(16:1_16:1)	LMGP01010682*	0.05 (0.01-0.1)	0.04 (0.01-0.1)	0.06 (0.02-0.2)	0.05 (0.01-0.1)	0.05 (0.02-0.1)	0.06 (0.02-0.1)	0.06 (0.02-0.2)
PC(14:0_18:3)	LMGP01010497*	0.03 (0.006-0.07)	0.02 (0.006-0.06)	0.03 (0.006-0.07)	0.02 (0.006-0.06)	0.02 (0.005-0.07)	0.03 (0.009-0.07)	0.03 (0.008-0.07)
PC(16:0_17:0)	LMGP01010569*	0.09 (0.03-0.3)	0.09 (0.03-0.3)	0.08 (0.03-0.2)	0.09 (0.03-0.3)	0.09 (0.04-0.3)	0.09 (0.04-0.2)	0.08 (0.03-0.2)
PC(15:0_18:2)	LMGP01010543*	0.8 (0.5-1.3)	0.8 (0.4-1.3)	0.8 (0.5-1.3)	0.8 (0.4-1.3)	0.8 (0.5-1.5)	0.8 (0.5-1.2)	0.8 (0.5-1.3)
PC(16:0_17:2)	LMGP01011465*	0.05 (0.02-0.09)	0.05 (0.02-0.08)	0.05 (0.03-0.1)	0.04 (0.02-0.07)	0.05 (0.02-0.09)	0.05 (0.03-0.1)	0.05 (0.03-0.09)
PC(16:0_18:0)	LMGP01010573*	0.4 (0.2-0.6)	0.4 (0.2-0.6)	0.4 (0.3-0.6)	0.4 (0.2-0.5)	0.4 (0.2-0.6)	0.4 (0.2-0.6)	0.4 (0.3-0.7)
PC(16:0_18:1)	LMGP01010005*	27.6 (18.5-39.7)	26.7 (17.5-37.3)	28.5 (19.8-40.6)	26.5 (18-37.4)	27.8 (21.1-41.7)	27.6 (18.5-39)	28.7 (19.2-41.8)
PC(16:0_18:2)	LMGP01010585*	72.8 (53.2-95.3)	71.1 (51.5-92.1)	74.2 (55.4-96.3)	70.9 (51.4-94.3)	73.5 (56.5-96.3)	73.2 (51.6-95.3)	73.6 (52.9-96.4)
PC(16:1_18:1)	LMGP01010688*	0.6 (0.3-1)	0.5 (0.3-1)	0.6 (0.3-1.1)	0.5 (0.3-0.9)	0.6 (0.3-1)	0.6 (0.3-1)	0.6 (0.3-1.4)
PC(16:0_18:3)	LMGP01010598*	1.7 (0.8-3.4)	1.6 (0.7-3)	1.9 (0.9-3.6)	1.6 (0.7-2.9)	1.7 (0.8-3.5)	1.8 (0.8-3.6)	1.7 (0.8-3.6)
PC(16:1_18:2)	LMGP01010690*	2.5 (1.4-4.1)	2.3 (1.3-3.7)	2.7 (1.5-4.2)	2.4 (1.2-3.9)	2.5 (1.3-4)	2.6 (1.5-4.2)	2.6 (1.5-4.5)
PC(14:0_20:3)	LMGP01011374*	0.09 (0.02-0.3)	0.08 (0.02-0.2)	0.1 (0.02-0.3)	0.07 (0.02-0.2)	0.09 (0.02-0.2)	0.1 (0.02-0.3)	0.1 (0.03-0.3)
PC(14:0_20:4)	LMGP01010506*	0.1 (0.04-0.3)	0.1 (0.04-0.2)	0.1 (0.05-0.3)	0.1 (0.04-0.3)	0.1 (0.04-0.3)	0.1 (0.04-0.3)	0.1 (0.05-0.3)
PC(14:0_20:5)	LMGP01010508*	0.02 (0.003-0.08)	0.02 (0.002-0.06)	0.03 (0.003-0.09)	0.01 (0.002-0.04)	0.02 (0.002-0.06)	0.03 (0.005-0.09)	0.03 (0.004-0.07)
PC(16:0_19:1)	LMGP01011467*	0.1 (0.06-0.2)	0.1 (0.06-0.2)	0.1 (0.06-0.2)	0.1 (0.05-0.2)	0.1 (0.07-0.2)	0.1 (0.06-0.2)	0.1 (0.06-0.2)
PC(17:0_18:1)	LMGP01010711*	0.6 (0.3-1.2)	0.6 (0.3-1.1)	0.6 (0.4-1.2)	0.6 (0.3-1.3)	0.6 (0.4-1.2)	0.6 (0.3-1.2)	0.6 (0.3-1.1)
PC(17:0_18:2)	LMGP01011621*	2.8 (1.6-4.8)	2.8 (1.4-4.6)	2.9 (1.7-5.1)	2.7 (1.4-4.9)	3 (1.8-4.7)	2.8 (1.7-5.1)	2.7 (1.5-4.7)
PC(17:1_18:2)	LMGP01011622*	0.2 (0.1-0.4)	0.2 (0.1-0.4)	0.2 (0.1-0.4)	0.2 (0.1-0.4)	0.2 (0.1-0.4)	0.2 (0.1-0.4)	0.2 (0.1-0.4)
PC(15:0_20:3)	LMGP01011423*	0.06 (0.02-0.1)	0.05 (0.02-0.1)	0.06 (0.03-0.1)	0.05 (0.02-0.1)	0.06 (0.02-0.1)	0.06 (0.03-0.1)	0.06 (0.03-0.1)
PC(15:0_20:5)	LMGP01011425*	0.01 (0.003-0.04)	0.01 (0.003-0.04)	0.02 (0.003-0.05)	0.01 (0.002-0.03)	0.01 (0.003-0.04)	0.02 (0.003-0.05)	0.02 (0.003-0.05)
PC(18:0_18:0)	LMGP01010006	0.09 (0.05-0.2)	0.09 (0.05-0.1)	0.1 (0.05-0.2)	0.08 (0.04-0.1)	0.09 (0.05-0.1)	0.09 (0.05-0.1)	0.1 (0.06-0.2)
PC(16:0_20:1)	LMGP01011811*	0.3 (0.2-0.4)	0.2 (0.1-0.4)	0.3 (0.2-0.4)	0.2 (0.1-0.4)	0.3 (0.2-0.4)	0.3 (0.2-0.4)	0.3 (0.2-0.4)
PC(18:0_18:1)	LMGP01010840*	5.6 (3.4-9)	5.3 (3.3-7.7)	5.9 (3.9-9.9)	5.2 (3.4-8)	5.6 (3.4-8.9)	5.5 (3.4-8)	6.1 (3.6-10.3)
PC(16:0_20:2)	LMGP01011841*	1.1 (0.7-1.6)	1.1 (0.8-1.6)	1.1 (0.7-1.7)	1 (0.6-1.5)	1.1 (0.7-1.5)	1.2 (0.8-1.7)	1.2 (0.9-1.8)
PC(18:0_18:2)	LMGP01010764*	36.1 (26-48.8)	34.8 (25.1-45.3)	37.2 (26.7-51.3)	34.5 (25-44.7)	36.3 (25.7-49)	36.3 (26.9-47.8)	37.2 (27.1-51)
PC(18:1_18:1)	LMGP01010836*	2.4 (1.5-3.9)	2.3 (1.4-3.6)	2.5 (1.5-4.2)	2.2 (1.3-3.7)	2.4 (1.4-3.9)	2.3 (1.5-3.8)	2.6 (1.6-4.4)
PC(16:0_20:3)	LMGP01010622*	10.3 (5.5-17.3)	10 (5.5-15.9)	10.6 (5.5-19)	9.5 (4.9-15.2)	10.2 (5.2-16.4)	10.4 (5.4-17.9)	11.2 (5.8-19.1)
PC(18:0_18:3)	LMGP01011651*	0.3 (0.1-0.6)	0.3 (0.1-0.5)	0.3 (0.2-0.7)	0.3 (0.1-0.6)	0.3 (0.1-0.6)	0.3 (0.1-0.7)	0.3 (0.1-0.7)
PC(18:1_18:2)	LMGP01012149*	12.6 (7.7-18.5)	12.1 (7.7-17.7)	13 (7.9-19.4)	12.2 (6.4-17.3)	12.7 (8-19.3)	12.5 (8.1-18.6)	13.1 (8.8-19.9)
PC(16:0_20:4)	LMGP01011049*	18.3 (9.8-27.6)	17.6 (9.6-28.2)	18.9 (10.2-27.3)	17.4 (9.6-26.5)	18.8 (9.6-29)	18.4 (9.5-27.8)	18.5 (10.1-28.1)
PC(18:2_18:2)	LMGP01010921*	10.7 (4.8-18.1)	10.7 (5.4-17.7)	10.7 (4.5-18.9)	10.8 (3.8-17.8)	10.6 (4.4-17.6)	10.4 (4.5-17.3)	11 (5.4-19.2)
PC(16:1_20:3)	LMGP01012195*	0.1 (0.05-0.3)	0.1 (0.05-0.2)	0.2 (0.05-0.3)	0.1 (0.05-0.2)	0.1 (0.05-0.3)	0.1 (0.05-0.3)	0.2 (0.06-0.4)
PC(18:1_18:3)	LMGP01012150*	0.2 (0.09-0.4)	0.2 (0.09-0.4)	0.2 (0.1-0.4)	0.2 (0.08-0.3)	0.2 (0.08-0.4)	0.2 (0.11-0.4)	0.2 (0.09-0.5)
PC(16:0_20:5)	LMGP01011932*	3.9 (1-10.4)	3.5 (1-9)	4.2 (1.1-11.6)	2.7 (0.8-7.7)	3.7 (1.1-9)	4.6 (1.1-11.3)	4.4 (1.2-12)
PC(16:1_20:4)	LMGP01011903*	0.4 (0.2-0.6)	0.3 (0.2-0.6)	0.4 (0.2-0.7)	0.3 (0.2-0.6)	0.4 (0.2-0.6)	0.4 (0.2-0.7)	0.4 (0.2-0.7)
PC(14:0_22:6)	LMGP01012099*	0.08 (0.02-0.2)	0.06 (0.02-0.1)	0.09 (0.03-0.2)	0.06 (0.02-0.2)	0.08 (0.02-0.2)	0.09 (0.03-0.2)	0.09 (0.02-0.2)
PC(16:1_20:5)	LMGP01011933*	0.04 (0.006-0.1)	0.03 (0.006-0.1)	0.04 (0.007-0.1)	0.02 (0.005-0.1)	0.03 (0.008-0.1)	0.05 (0.008-0.1)	0.04 (0.007-0.1)
PC(16:2_20:4)		0.01 (0.004-0.02)	0.01 (0.004-0.02)	0.01 (0.004-0.02)	0.01 (0.004-0.02)	0.01 (0.003-0.02)	0.01 (0.005-0.02)	0.01 (0.004-0.02)
PC(18:0_19:1)	LMGP01011767*	0.02 (0.01-0.04)	0.02 (0.01-0.03)	0.02 (0.01-0.04)	0.02 (0.01-0.03)	0.02 (0.01-0.03)	0.02 (0.01-0.04)	0.02 (0.01-0.04)
PC(19:0_18:2)		0.3 (0.2-0.6)	0.3 (0.2-0.6)	0.4 (0.2-0.6)	0.3 (0.2-0.7)	0.4 (0.2-0.6)	0.4 (0.2-0.6)	0.4 (0.2-0.6)
PC(17:0_20:2)	LMGP01011843*	0.03 (0.02-0.06)	0.03 (0.01-0.06)	0.03 (0.02-0.06)	0.03 (0.01-0.05)	0.03 (0.02-0.07)	0.03 (0.02-0.06)	0.03 (0.02-0.06)
PC(18:2_19:1)	LMGP01011629*	0.03 (0.01-0.05)	0.03 (0.01-0.05)	0.03 (0.01-0.06)	0.03 (0.01-0.05)	0.03 (0.01-0.05)	0.03 (0.01-0.06)	0.03 (0.02-0.06)
PC(17:0_20:3)	LMGP01011874*	0.2 (0.08-0.3)	0.2 (0.08-0.3)	0.2 (0.08-0.3)	0.2 (0.07-0.4)	0.2 (0.08-0.4)	0.2 (0.08-0.3)	0.2 (0.09-0.3)
PC(17:0_20:5)	LMGP01011934*	0.08 (0.02-0.2)	0.07 (0.02-0.2)	0.09 (0.02-0.3)	0.06 (0.01-0.2)	0.08 (0.02-0.2)	0.1 (0.02-0.3)	0.09 (0.01-0.3)
PC(18:0_20:1)	LMGP01011816*	0.09 (0.05-0.2)	0.09 (0.05-0.2)	0.1 (0.05-0.2)	0.08 (0.05-0.1)	0.09 (0.05-0.2)	0.1 (0.05-0.2)	0.1 (0.06-0.2)
PC(18:0_20:2)	LMGP01011846*	0.6 (0.3-1)	0.5 (0.3-0.8)	0.6 (0.3-1.1)	0.5 (0.3-0.8)	0.6 (0.3-0.9)	0.6 (0.4-1)	0.6 (0.4-1.1)
PC(18:2_20:0)	LMGP01011630*	0.06 (0.03-0.1)	0.06 (0.03-0.1)	0.06 (0.03-0.1)	0.06 (0.03-0.1)	0.06 (0.03-0.1)	0.06 (0.03-0.1)	0.07 (0.03-0.1)
PC(18:1_20:1)	LMGP01011817*	0.05 (0.02-0.08)	0.04 (0.02-0.08)	0.05 (0.02-0.09)	0.04 (0.02-0.08)	0.04 (0.02-0.08)	0.05 (0.03-0.08)	0.05 (0.03-0.09)
PC(18:0_20:3)	LMGP01012196*	5.4 (2.8-9.9)	5.1 (2.7-8.4)	5.7 (2.7-10.2)	4.9 (2.5-8.4)	5.3 (2.7-9)	5.5 (2.9-9.8)	6.1 (3.2-10.4)
PC(18:2_20:1)	LMGP01011818*	0.1 (0.07-0.3)	0.1 (0.07-0.2)	0.1 (0.07-0.3)	0.1 (0.06-0.2)	0.1 (0.08-0.2)	0.2 (0.08-0.2)	0.2 (0.08-0.3)
PC(18:0_20:4)	LMGP01011907*	11.5 (6.3-17.5)	10.9 (5.9-17.7)	12 (7.3-17.4)	10.8 (6.3-17)	11.7 (6-19.6)	11.5 (6.2-17.3)	11.9 (6.3-18.5)
PC(16:0_22:5)	LMGP01010645*	0.7 (0.3-1.4)	0.6 (0.2-1.1)	0.7 (0.4-1.5)	0.7 (0.3-1.4)	0.7 (0.3-1.5)	0.7 (0.3-1.3)	0.7 (0.3-1.5)
PC(18:0_20:5)	LMGP01011937*	1.5 (0.4-4.1)	1.3 (0.3-3.7)	1.7 (0.4-4.4)	1 (0.3-2.8)	1.4 (0.4-3.3)	1.8 (0.4-4.4)	1.8 (0.4-4.5)
PC(18:1_20:4)	LMGP01012156*	2 (1-3.2)	1.9 (0.9-3.1)	2 (1.1-3.2)	1.8 (0.9-2.9)	2 (1.1-3.3)	1.9 (1-3.1)	2.1 (1.1-3.6)
PC(16:0_22:6)	LMGP01011115*	11.8 (6.4-18.3)	11.1 (5.9-17.7)	12.5 (6.7-18.7)	10.4 (5.5-16.6)	12 (6.4-18.6)	12.6 (6.7-18.6)	12.4 (6.7-19.4)
PC(18:1_20:5)	LMGP01010844*	0.4 (0.09-1)	0.3 (0.09-1)	0.4 (0.1-1.1)	0.2 (0.08-0.8)	0.3 (0.1-1)	0.4 (0.1-1.1)	0.4 (0.09-1.1)
PC(18:2_20:4)	LMGP01011909*	1.5 (0.8-2.3)	1.4 (0.8-2.3)	1.5 (0.9-2.3)	1.5 (0.8-2.2)	1.5 (0.9-2.3)	1.4 (0.8-2.3)	1.5 (0.9-2.5)
PC(18:2_20:5)	LMGP01011938*	0.1 (0.03-0.4)	0.1 (0.03-0.4)	0.1 (0.03-0.4)	0.1 (0.02-0.2)	0.1 (0.04-0.3)	0.1 (0.04-0.4)	0.1 (0.03-0.5)
PC(18:3_20:4)	LMGP01011910*	0.03 (0.01-0.06)	0.03 (0.01-0.08)	0.03 (0.01-0.06)	0.03 (0.01-0.06)	0.03 (0.01-0.07)	0.03 (0.02-0.06)	0.03 (0.01-0.07)
PC(19:0_20:4)	LMGP01011913*	0.1 (0.05-0.2)	0.1 (0.05-0.2)	0.1 (0.06-0.2)	0.1 (0.05-0.2)	0.1 (0.06-0.2)	0.1 (0.05-0.2)	0.1 (0.05-0.2)
PC(18:1_22:0)	LMGP01010839*	0.003 (0.002-0.005)	0.003 (0.002-0.005)	0.003 (0.002-0.006)	0.003 (0.001-0.005)	0.003 (0.001-0.006)	0.003 (0.002-0.005)	0.003 (0.002-0.006)
PC(18:2_22:0)	LMGP01011636*	0.009 (0.004-0.02)	0.009 (0.004-0.02)	0.009 (0.004-0.02)	0.008 (0.003-0.02)	0.009 (0.004-0.02)	0.009 (0.004-0.02)	0.01 (0.004-0.02)
PC(20:0_20:3)	LMGP01012202*	0.02 (0.008-0.04)	0.02 (0.008-0.04)	0.02 (0.008-0.04)	0.02 (0.007-0.03)	0.02 (0.008-0.03)	0.02 (0.009-0.04)	0.02 (0.011-0.05)
PC(18:0_22:4)	LMGP01012077*	0.3 (0.2-0.6)	0.3 (0.1-0.5)	0.3 (0.2-0.6)	0.3 (0.2-0.5)	0.3 (0.2-0.5)	0.3 (0.2-0.5)	0.3 (0.1-0.7)
PC(20:0_20:4)	LMGP01011915*	0.07 (0.01-0.2)	0.06 (0.01-0.2)	0.07 (0.01-0.2)	0.06 (0.01-0.2)	0.07 (0.01-0.2)	0.08 (0.01-0.3)	0.06 (0.01-0.2)
PC(18:0_22:5)	LMGP01010816*	0.6 (0.3-1.2)	0.6 (0.3-1)	0.7 (0.3-1.2)	0.6 (0.3-1)	0.6 (0.3-1.2)	0.7 (0.3-1.2)	0.7 (0.4-1.3)
PC(20:1_20:4)	LMGP01011827*	0.09 (0.05-0.2)	0.09 (0.04-0.2)	0.1 (0.05-0.2)	0.08 (0.04-0.2)	0.09 (0.04-0.2)	0.1 (0.05-0.2)	0.11 (0.06-0.2)
PC(18:1_22:4)	LMGP01012160*	0.04 (0.02-0.07)	0.04 (0.02-0.06)	0.04 (0.02-0.08)	0.04 (0.02-0.07)	0.04 (0.02-0.06)	0.04 (0.02-0.07)	0.04 (0.02-0.09)
PC(18:0_22:6)	LMGP01012107*	3.7 (1.8-6.6)	3.4 (1.6-5.8)	3.9 (1.9-6.8)	3 (1.4-5.6)	3.6 (2-6.5)	3.9 (2-6.6)	4.1 (2-7.2)
PC(20:2_20:4)	LMGP01011858*	0.1 (0.05-0.2)	0.1 (0.05-0.2)	0.1 (0.05-0.2)	0.1 (0.04-0.2)	0.1 (0.05-0.2)	0.1 (0.05-0.2)	0.1 (0.06-0.2)
PC(18:1_22:6)	LMGP01010847*	0.6 (0.3-1)	0.6 (0.3-1)	0.7 (0.3-1)	0.5 (0.3-0.9)	0.6 (0.3-1)	0.7 (0.4-1)	0.7 (0.4-1.2)
PC(20:3_20:4)	LMGP01011918*	0.05 (0.02-0.1)	0.05 (0.02-0.09)	0.05 (0.02-0.11)	0.05 (0.02-0.09)	0.05 (0.02-0.08)	0.05 (0.03-0.09)	0.05 (0.03-0.11)
PC(18:2_22:6)	LMGP01012109*	0.06 (0.03-0.1)	0.06 (0.03-0.1)	0.06 (0.03-0.1)	0.05 (0.02-0.1)	0.06 (0.03-0.1)	0.07 (0.03-0.1)	0.07 (0.03-0.1)
PC(20:4_20:4)	LMGP01011047*	0.1 (0.05-0.2)	0.1 (0.05-0.2)	0.1 (0.05-0.2)	0.1 (0.05-0.2)	0.1 (0.05-0.2)	0.1 (0.04-0.2)	0.1 (0.05-0.2)
PC(18:1_24:0)	LMGP01012161*	0.002 (0.001-0.004)	0.002 (0.001-0.004)	0.002 (0.001-0.004)	0.002 (0.001-0.004)	0.002 (0.001-0.004)	0.002 (0.001-0.004)	0.003 (0.002-0.005)
PC(18:2_24:0)	LMGP01012173*	0.008 (0.004-0.02)	0.008 (0.004-0.02)	0.009 (0.004-0.02)	0.007 (0.003-0.02)	0.008 (0.004-0.02)	0.008 (0.004-0.02)	0.01 (0.004-0.02)
PC(20:1_22:6)	LMGP01011834*	0.02 (0.008-0.04)	0.02 (0.008-0.04)	0.02 (0.008-0.04)	0.01 (0.005-0.04)	0.02 (0.009-0.03)	0.02 (0.01-0.04)	0.02 (0.012-0.04)
PC(20:2_22:6)	LMGP01011865*	0.02 (0.006-0.04)	0.02 (0.006-0.04)	0.02 (0.006-0.04)	0.01 (0.005-0.03)	0.02 (0.005-0.04)	0.02 (0.008-0.04)	0.02 (0.009-0.04)
PC(20:4_22:6)	LMGP01012119*	0.01 (0.005-0.02)	0.01 (0.005-0.02)	0.01 (0.005-0.02)	0.01 (0.004-0.02)	0.01 (0.004-0.02)	0.01 (0.005-0.02)	0.01 (0.005-0.02)
PC(18:2_26:0)		0.001 (0.0007-0.003)	0.001 (0.0007-0.002)	0.002 (0.0008-0.003)	0.001 (0.0005-0.002)	0.001 (0.0008-0.002)	0.001 (0.0008-0.003)	0.002 (0.0008-0.003)
PC(O-16:1_14:0)	LMGP01030021	0.04 (0.02-0.07)	0.03 (0.01-0.06)	0.04 (0.02-0.07)	0.04 (0.02-0.08)	0.04 (0.02-0.07)	0.04 (0.02-0.07)	0.03 (0.02-0.06)
PC(O-16:0_16:0)	LMGP01020029	0.8 (0.5-1.3)	0.8 (0.5-1.2)	0.9 (0.6-1.3)	0.9 (0.6-1.4)	0.9 (0.5-1.4)	0.8 (0.5-1.2)	0.8 (0.5-1.2)
PC(O-18:0_16:0)	LMGP01020086	0.1 (0.07-0.2)	0.1 (0.06-0.2)	0.1 (0.08-0.2)	0.1 (0.08-0.2)	0.1 (0.07-0.2)	0.1 (0.07-0.2)	0.1 (0.07-0.2)
PC(O-16:0_18:1)	LMGP01020003	0.7 (0.4-1)	0.6 (0.4-0.9)	0.7 (0.5-1.1)	0.7 (0.4-1)	0.7 (0.4-1.1)	0.7 (0.4-1.1)	0.6 (0.4-0.9)
PC(O-18:1_16:0)	LMGP01020152*	1 (0.6-1.4)	0.9 (0.6-1.3)	1 (0.7-1.5)	0.9 (0.6-1.4)	1 (0.6-1.5)	1 (0.6-1.5)	1 (0.6-1.5)
PC(16:0p_18:1)	LMGP01030006*	0.08 (0.05-0.1)	0.08 (0.04-0.1)	0.08 (0.05-0.1)	0.09 (0.05-0.1)	0.08 (0.05-0.1)	0.08 (0.04-0.1)	0.08 (0.05-0.1)
PC(O-16:0_18:2)	LMGP01020039	2.1 (1.1-3.6)	2 (0.9-3.4)	2.2 (1.1-4)	2.2 (1.2-4.2)	2.2 (1.2-3.6)	2 (0.9-3.4)	1.9 (0.9-3.8)
PC(18:1p_16:0)	LMGP01030134*	0.4 (0.3-0.4)	0.4 (0.3-0.4)	0.4 (0.3-0.4)	0.4 (0.3-0.4)	0.4 (0.3-0.4)	0.4 (0.3-0.4)	0.4 (0.3-0.4)
PC(O-20:0_16:0)	LMGP01020122	0.01 (0.006-0.01)	0.009 (0.006-0.01)	0.01 (0.006-0.02)	0.01 (0.006-0.01)	0.01 (0.006-0.02)	0.01 (0.006-0.01)	0.01 (0.006-0.02)
PC(O-18:0_18:1)	LMGP01020202	0.1 (0.06-0.2)	0.1 (0.06-0.2)	0.1 (0.07-0.2)	0.1 (0.06-0.2)	0.1 (0.07-0.2)	0.1 (0.06-0.2)	0.1 (0.06-0.2)
PC(18:0p_18:0)	LMGP01030057	0.01 (0.006-0.02)	0.01 (0.006-0.02)	0.01 (0.006-0.02)	0.01 (0.005-0.02)	0.01 (0.006-0.02)	0.01 (0.006-0.02)	0.01 (0.006-0.02)
PC(20:0p_16:0)	LMGP01030080	0.03 (0.01-0.06)	0.02 (0.01-0.05)	0.03 (0.02-0.06)	0.03 (0.01-0.05)	0.03 (0.02-0.05)	0.03 (0.01-0.08)	0.03 (0.01-0.05)
PC(O-16:0_20:1)	LMGP01020052*	0.02 (0.01-0.03)	0.02 (0.009-0.03)	0.02 (0.011-0.03)	0.02 (0.01-0.03)	0.02 (0.01-0.03)	0.02 (0.009-0.03)	0.02 (0.011-0.03)
PC(O-18:0_18:2)	LMGP01020203	0.5 (0.3-0.9)	0.5 (0.3-0.8)	0.6 (0.3-0.9)	0.6 (0.3-1)	0.6 (0.3-0.9)	0.5 (0.3-0.9)	0.5 (0.3-0.8)
PC(O-16:0_20:2)	LMGP01020188	0.04 (0.02-0.06)	0.04 (0.02-0.06)	0.04 (0.02-0.07)	0.04 (0.02-0.07)	0.04 (0.02-0.07)	0.04 (0.02-0.06)	0.03 (0.02-0.06)
PC(O-18:1_18:1)	LMGP01020263	0.2 (0.1-0.4)	0.2 (0.1-0.3)	0.3 (0.2-0.4)	0.2 (0.1-0.4)	0.2 (0.1-0.4)	0.2 (0.1-0.3)	0.2 (0.1-0.4)
PC(O-16:0_20:3)	LMGP01020053	0.2 (0.1-0.3)	0.2 (0.09-0.3)	0.2 (0.11-0.3)	0.2 (0.1-0.3)	0.2 (0.11-0.3)	0.2 (0.1-0.3)	0.2 (0.09-0.3)
PC(O-18:1_18:2)	LMGP01020262*	0.6 (0.3-1)	0.6 (0.3-0.9)	0.7 (0.3-1.1)	0.6 (0.4-1.2)	0.6 (0.4-1)	0.6 (0.3-1.1)	0.6 (0.3-1)
PC(O-16:0_20:4)	LMGP01020054*	2.9 (1.5-4.7)	2.8 (1.5-4.6)	3 (1.6-4.7)	3 (1.7-4.8)	3.1 (1.7-5)	2.8 (1.6-4.5)	2.6 (1.5-4.4)
PC(16:0p_20:3)	LMGP01030039*	0.07 (0.04-0.1)	0.07 (0.03-0.1)	0.07 (0.04-0.1)	0.07 (0.04-0.1)	0.07 (0.04-0.1)	0.07 (0.03-0.1)	0.07 (0.03-0.1)
PC(O-16:0_20:5)	LMGP01020058	0.2 (0.03-0.6)	0.2 (0.03-0.5)	0.2 (0.03-0.7)	0.1 (0.03-0.4)	0.2 (0.04-0.6)	0.2 (0.03-0.7)	0.2 (0.02-0.6)
PC(16:0p_20:5)	LMGP01030040	0.1 (0.04-0.4)	0.1 (0.04-0.3)	0.2 (0.04-0.5)	0.1 (0.03-0.3)	0.1 (0.04-0.4)	0.2 (0.04-0.5)	0.2 (0.02-0.5)
PC(20:0p_18:1)	LMGP01030086	0.01 (0.006-0.02)	0.01 (0.006-0.02)	0.01 (0.007-0.03)	0.01 (0.006-0.02)	0.01 (0.007-0.02)	0.01 (0.007-0.03)	0.01 (0.006-0.02)
PC(O-20:0_18:2)	LMGP01020228	0.05 (0.03-0.08)	0.05 (0.02-0.07)	0.05 (0.03-0.08)	0.05 (0.03-0.08)	0.05 (0.03-0.09)	0.05 (0.02-0.08)	0.05 (0.02-0.08)
PC(O-18:0_20:2)	LMGP01020210	0.009 (0.005-0.02)	0.009 (0.004-0.01)	0.01 (0.005-0.02)	0.009 (0.005-0.02)	0.01 (0.005-0.02)	0.009 (0.004-0.02)	0.008 (0.004-0.01)
PC(O-18:0_20:3)	LMGP01020211	0.08 (0.04-0.1)	0.08 (0.04-0.1)	0.09 (0.05-0.1)	0.09 (0.05-0.1)	0.09 (0.05-0.1)	0.08 (0.04-0.1)	0.07 (0.04-0.1)
PC(O-16:0_22:4)	LMGP01020192	0.2 (0.1-0.3)	0.2 (0.1-0.3)	0.2 (0.1-0.3)	0.2 (0.1-0.3)	0.2 (0.1-0.3)	0.2 (0.1-0.3)	0.2 (0.1-0.3)
PC(O-18:0_20:4)	LMGP01020100*	1.2 (0.7-1.9)	1.2 (0.6-1.8)	1.3 (0.7-2)	1.3 (0.8-2)	1.3 (0.7-2.1)	1.2 (0.7-2)	1.1 (0.6-1.7)
PC(18:0p_20:3)	LMGP01030067*	0.1 (0.07-0.2)	0.1 (0.07-0.2)	0.1 (0.07-0.2)	0.1 (0.07-0.2)	0.1 (0.08-0.2)	0.1 (0.07-0.2)	0.1 (0.07-0.2)
PC(O-18:1_20:4)	LMGP01020157*	2 (1.3-2.9)	1.9 (1.2-2.8)	2 (1.3-2.9)	2 (1.3-2.8)	2 (1.3-3.1)	1.9 (1.2-3)	1.9 (1.2-2.8)
PC(O-18:0_20:5)	LMGP01020104	0.06 (0.01-0.2)	0.05 (0.01-0.1)	0.06 (0.01-0.2)	0.04 (0.01-0.1)	0.06 (0.01-0.2)	0.07 (0.01-0.3)	0.06 (0.01-0.2)
PC(O-16:0_22:5)	LMGP01020066	0.3 (0.2-0.4)	0.3 (0.1-0.4)	0.3 (0.2-0.5)	0.3 (0.2-0.4)	0.3 (0.1-0.4)	0.3 (0.2-0.5)	0.3 (0.1-0.5)
PC(O-16:0_22:6)	LMGP01020064	0.4 (0.2-0.6)	0.3 (0.1-0.6)	0.4 (0.2-0.6)	0.3 (0.1-0.6)	0.4 (0.2-0.7)	0.4 (0.2-0.8)	0.3 (0.1-0.6)
PC(O-18:1_20:5)	LMGP01030068	0.07 (0.02-0.2)	0.06 (0.02-0.2)	0.07 (0.02-0.2)	0.05 (0.01-0.1)	0.07 (0.02-0.2)	0.08 (0.02-0.3)	0.08 (0.01-0.3)
PC(O-18:0_22:4)	LMGP01020215	0.04 (0.02-0.07)	0.04 (0.02-0.07)	0.04 (0.02-0.06)	0.05 (0.03-0.07)	0.04 (0.03-0.06)	0.04 (0.02-0.06)	0.04 (0.02-0.06)
PC(O-18:0_22:5)	LMGP01020107*	0.06 (0.04-0.1)	0.06 (0.04-0.09)	0.06 (0.04-0.1)	0.06 (0.04-0.09)	0.06 (0.04-0.1)	0.06 (0.04-0.1)	0.06 (0.04-0.11)
PC(O-20:1_20:4)	LMGP01020274	0.2 (0.1-0.3)	0.2 (0.1-0.3)	0.2 (0.1-0.3)	0.2 (0.1-0.3)	0.2 (0.1-0.3)	0.2 (0.1-0.3)	0.2 (0.1-0.3)
PC(O-18:0_22:6)	LMGP01020110	0.1 (0.06-0.2)	0.1 (0.05-0.2)	0.1 (0.06-0.2)	0.1 (0.05-0.2)	0.1 (0.06-0.2)	0.1 (0.06-0.3)	0.1 (0.05-0.2)
PC(O-20:0_22:4)	LMGP01020243	0.005 (0.002-0.008)	0.005 (0.002-0.008)	0.005 (0.002-0.009)	0.005 (0.003-0.009)	0.005 (0.003-0.009)	0.004 (0.002-0.008)	0.004 (0.002-0.008)
PE(16:0_18:1)	LMGP02010099*	0.2 (0.1-0.5)	0.2 (0.1-0.5)	0.2 (0.1-0.6)	0.2 (0.1-0.5)	0.3 (0.09-0.6)	0.2 (0.09-0.6)	0.2 (0.1-0.6)
PE(16:0_18:2)	LMGP02011194*	0.7 (0.3-1.5)	0.7 (0.3-1.3)	0.8 (0.3-1.7)	0.7 (0.2-1.4)	0.7 (0.3-1.7)	0.7 (0.3-1.5)	0.8 (0.3-1.5)
PE(17:0_18:1)	LMGP02010640*	0.04 (0.02-0.08)	0.04 (0.02-0.08)	0.04 (0.02-0.08)	0.04 (0.02-0.08)	0.04 (0.02-0.09)	0.04 (0.02-0.08)	0.04 (0.02-0.07)
PE(17:0_18:2)	LMGP02010660*	0.1 (0.05-0.2)	0.1 (0.05-0.2)	0.1 (0.06-0.2)	0.1 (0.05-0.3)	0.1 (0.05-0.3)	0.1 (0.05-0.2)	0.1 (0.06-0.2)
PE(18:0_18:1)	LMGP02010050*	0.3 (0.2-0.7)	0.3 (0.2-0.7)	0.4 (0.1-0.7)	0.3 (0.2-0.7)	0.4 (0.1-0.8)	0.3 (0.2-0.6)	0.4 (0.2-0.7)
PE(18:0_18:2)	LMGP02011193*	1.7 (0.8-3.5)	1.6 (0.7-2.9)	1.8 (0.8-3.8)	1.6 (0.7-3.2)	1.7 (0.7-3.6)	1.8 (0.8-3.5)	1.8 (0.7-3.6)
PE(18:1_18:1)	LMGP02010109*	0.2 (0.08-0.5)	0.2 (0.09-0.5)	0.2 (0.07-0.5)	0.2 (0.07-0.4)	0.2 (0.07-0.5)	0.2 (0.09-0.5)	0.2 (0.1-0.5)
PE(18:1_18:2)	LMGP02010663*	0.6 (0.2-1.3)	0.5 (0.2-1)	0.6 (0.2-1.4)	0.5 (0.2-1.3)	0.5 (0.2-1.4)	0.5 (0.2-1.1)	0.6 (0.2-1.5)
PE(16:0_20:4)	LMGP02011174*	0.8 (0.3-1.7)	0.7 (0.3-1.4)	0.8 (0.4-1.8)	0.7 (0.3-1.4)	0.8 (0.3-1.9)	0.8 (0.3-1.7)	0.8 (0.3-1.8)
PE(18:2_18:2)	LMGP02010112*	0.1 (0.04-0.3)	0.1 (0.04-0.3)	0.1 (0.03-0.3)	0.1 (0.03-0.3)	0.1 (0.03-0.3)	0.1 (0.03-0.3)	0.1 (0.04-0.3)
PE(16:0_20:5)	LMGP02010968*	0.05 (0.01-0.1)	0.04 (0.01-0.1)	0.06 (0.01-0.2)	0.03 (0.01-0.1)	0.04 (0.01-0.1)	0.06 (0.01-0.2)	0.06 (0.01-0.2)
PE(18:0_20:1)	LMGP02010852*	0.01 (0.004-0.02)	0.009 (0.004-0.02)	0.011 (0.004-0.02)	0.008 (0.004-0.02)	0.01 (0.003-0.02)	0.01 (0.004-0.02)	0.011 (0.005-0.02)
PE(18:0_20:3)	LMGP02010913*	0.2 (0.06-0.5)	0.2 (0.06-0.3)	0.2 (0.06-0.6)	0.2 (0.06-0.4)	0.2 (0.05-0.5)	0.2 (0.07-0.5)	0.2 (0.07-0.6)
PE(18:0_20:4)	LMGP02010943*	2.1 (1-4.1)	1.9 (0.9-3.6)	2.3 (1.1-4.2)	1.9 (0.9-3.6)	2.1 (1-4.6)	2.2 (1-3.7)	2.3 (0.9-4.2)
PE(16:0_22:5)		0.07 (0.02-0.2)	0.06 (0.01-0.2)	0.08 (0.02-0.3)	0.07 (0.01-0.2)	0.08 (0.02-0.2)	0.07 (0.01-0.2)	0.07 (0.01-0.3)
PE(18:0_20:5)	LMGP02010973*	0.1 (0.03-0.4)	0.1 (0.03-0.3)	0.1 (0.04-0.4)	0.1 (0.03-0.3)	0.1 (0.04-0.3)	0.2 (0.04-0.4)	0.2 (0.03-0.4)
PE(18:1_20:4)	LMGP02010944*	0.4 (0.2-0.8)	0.3 (0.1-0.7)	0.4 (0.2-0.9)	0.3 (0.1-0.7)	0.4 (0.1-0.8)	0.4 (0.2-0.8)	0.4 (0.2-1)
PE(16:0_22:6)	LMGP02011161*	1.4 (0.5-2.8)	1.2 (0.4-2.5)	1.5 (0.6-3.1)	1.1 (0.4-2.2)	1.3 (0.5-3.3)	1.5 (0.6-3)	1.5 (0.4-2.9)
PE(18:1_20:5)	LMGP02011172*	0.02 (0.005-0.06)	0.02 (0.004-0.06)	0.02 (0.005-0.06)	0.01 (0.003-0.04)	0.02 (0.006-0.04)	0.02 (0.006-0.07)	0.03 (0.007-0.08)
PE(18:2_20:4)	LMGP02010945*	0.04 (0.02-0.08)	0.04 (0.02-0.07)	0.04 (0.02-0.09)	0.04 (0.02-0.08)	0.04 (0.02-0.08)	0.04 (0.01-0.08)	0.04 (0.02-0.09)
PE(17:0_22:6)	LMGP02011139*	0.04 (0.01-0.08)	0.03 (0.01-0.07)	0.04 (0.01-0.09)	0.03 (0.01-0.07)	0.04 (0.01-0.08)	0.04 (0.01-0.09)	0.04 (0.01-0.08)
PE(18:0_22:4)	LMGP02011113*	0.03 (0.01-0.08)	0.03 (0.01-0.07)	0.03 (0.01-0.09)	0.03 (0.01-0.07)	0.03 (0.01-0.07)	0.03 (0.01-0.07)	0.03 (0.01-0.09)
PE(18:0_22:5)		0.06 (0.02-0.1)	0.06 (0.02-0.1)	0.07 (0.02-0.1)	0.05 (0.02-0.1)	0.06 (0.02-0.1)	0.06 (0.02-0.1)	0.07 (0.02-0.2)
PE(18:0_22:6)	LMGP02011142*	0.6 (0.2-1.3)	0.5 (0.2-1.1)	0.7 (0.2-1.4)	0.5 (0.2-1)	0.6 (0.2-1.3)	0.7 (0.3-1.3)	0.7 (0.2-1.4)
PE(18:1_22:6)	LMGP02011143*	0.1 (0.04-0.3)	0.1 (0.03-0.3)	0.2 (0.05-0.4)	0.1 (0.02-0.2)	0.1 (0.04-0.3)	0.2 (0.06-0.3)	0.2 (0.04-0.4)
PE(18:0e_16:0)	LMGP02020094	0.01 (0.007-0.03)	0.01 (0.006-0.03)	0.02 (0.007-0.03)	0.01 (0.006-0.03)	0.02 (0.006-0.03)	0.01 (0.007-0.03)	0.01 (0.007-0.03)
PE(18:1e_16:0)		0.07 (0.04-0.1)	0.06 (0.04-0.1)	0.07 (0.03-0.1)	0.07 (0.04-0.1)	0.07 (0.03-0.1)	0.07 (0.03-0.1)	0.07 (0.04-0.1)
PE(16:0e_18:1)	LMGP02020018	0.07 (0.03-0.1)	0.06 (0.03-0.1)	0.07 (0.03-0.2)	0.07 (0.03-0.1)	0.07 (0.03-0.2)	0.07 (0.03-0.1)	0.06 (0.03-0.1)
PE(18:0p_16:0)	LMGP02030040	0.06 (0.03-0.1)	0.06 (0.02-0.1)	0.06 (0.03-0.1)	0.06 (0.02-0.1)	0.06 (0.03-0.1)	0.06 (0.03-0.1)	0.06 (0.03-0.1)
PE(16:0e_18:2)	LMGP02020100	0.2 (0.07-0.4)	0.2 (0.07-0.3)	0.2 (0.07-0.4)	0.2 (0.08-0.4)	0.2 (0.07-0.4)	0.2 (0.06-0.4)	0.1 (0.07-0.3)
PE(16:1e_18:1)		0.05 (0.03-0.09)	0.05 (0.03-0.09)	0.05 (0.03-0.1)	0.05 (0.03-0.09)	0.05 (0.03-0.1)	0.05 (0.02-0.09)	0.05 (0.03-0.09)
PE(18:1p_16:0)		0.1 (0.07-0.2)	0.1 (0.07-0.2)	0.1 (0.06-0.3)	0.1 (0.07-0.2)	0.1 (0.06-0.2)	0.1 (0.06-0.3)	0.1 (0.07-0.3)
PE(16:0p_18:1)	LMGP02030095	0.4 (0.3-0.7)	0.4 (0.3-0.7)	0.5 (0.3-0.7)	0.5 (0.3-0.7)	0.5 (0.2-0.8)	0.4 (0.2-0.7)	0.4 (0.3-0.8)
PE(16:0p_18:2)	LMGP02030094	1.5 (0.7-3.1)	1.5 (0.7-3.1)	1.5 (0.7-3.1)	1.7 (0.8-3.2)	1.5 (0.7-2.7)	1.5 (0.7-3.1)	1.4 (0.7-3)
PE(18:0e_18:1)	LMGP02020047	0.07 (0.03-0.1)	0.06 (0.03-0.1)	0.08 (0.03-0.1)	0.07 (0.03-0.1)	0.08 (0.04-0.1)	0.07 (0.03-0.2)	0.07 (0.03-0.1)
PE(20:0p_16:0)	LMGP02030068	0.006 (0.003-0.01)	0.006 (0.003-0.01)	0.006 (0.003-0.01)	0.005 (0.003-0.01)	0.006 (0.003-0.01)	0.006 (0.004-0.01)	0.007 (0.003-0.01)
PE(18:0e_18:2)	LMGP02020048	0.2 (0.1-0.4)	0.2 (0.1-0.4)	0.2 (0.1-0.4)	0.2 (0.1-0.4)	0.2 (0.1-0.4)	0.2 (0.1-0.4)	0.2 (0.1-0.4)
PE(18:1e_18:1)		0.1 (0.06-0.2)	0.1 (0.06-0.2)	0.1 (0.06-0.2)	0.1 (0.07-0.2)	0.1 (0.06-0.2)	0.1 (0.06-0.2)	0.1 (0.06-0.2)
PE(18:0p_18:1)	LMGP02030004	0.6 (0.3-1.1)	0.6 (0.3-1.1)	0.6 (0.3-1.2)	0.6 (0.3-1.1)	0.6 (0.3-1.1)	0.6 (0.3-1.2)	0.6 (0.3-1.1)
PE(16:0p_20:1)	LMGP02030025	0.01 (0.007-0.02)	0.01 (0.006-0.02)	0.01 (0.007-0.03)	0.01 (0.007-0.02)	0.01 (0.006-0.03)	0.01 (0.007-0.02)	0.01 (0.007-0.02)
PE(18:1e_18:2)		0.1 (0.06-0.3)	0.1 (0.07-0.2)	0.2 (0.06-0.3)	0.1 (0.07-0.3)	0.1 (0.07-0.3)	0.1 (0.06-0.3)	0.1 (0.07-0.3)
PE(18:2e_18:1)		0.03 (0.01-0.06)	0.03 (0.01-0.06)	0.03 (0.01-0.06)	0.03 (0.01-0.06)	0.03 (0.01-0.06)	0.03 (0.01-0.06)	0.03 (0.01-0.05)
PE(18:0p_18:2)	LMGP02030046	2.3 (1-4.4)	2.3 (1-4.2)	2.4 (1-5)	2.5 (1.1-4.4)	2.4 (1.1-4.1)	2.4 (0.9-5.5)	2.1 (1-4.3)
PE(18:1p_18:1)		0.3 (0.2-0.6)	0.3 (0.2-0.6)	0.3 (0.2-0.6)	0.4 (0.2-0.6)	0.3 (0.2-0.6)	0.3 (0.2-0.6)	0.3 (0.2-0.6)
PE(16:0e_20:4)	LMGP02020019	0.7 (0.2-1.5)	0.6 (0.2-1.2)	0.8 (0.3-1.6)	0.7 (0.2-1.5)	0.7 (0.3-1.6)	0.7 (0.2-1.6)	0.6 (0.2-1.2)
PE(18:1p_18:2)		1 (0.5-2.1)	1 (0.5-2)	1.1 (0.5-2.1)	1.1 (0.5-2.3)	1 (0.5-1.9)	1 (0.4-2.1)	1 (0.5-1.9)
PE(18:2p_18:1)		0.03 (0.01-0.05)	0.03 (0.01-0.05)	0.03 (0.01-0.05)	0.02 (0.01-0.04)	0.02 (0.01-0.05)	0.03 (0.01-0.05)	0.03 (0.01-0.05)
PE(16:0p_20:3)	LMGP02030027	0.2 (0.08-0.3)	0.2 (0.07-0.3)	0.2 (0.08-0.3)	0.2 (0.08-0.4)	0.2 (0.08-0.3)	0.2 (0.07-0.3)	0.2 (0.07-0.3)
PE(16:0e_20:5)	LMGP02020095	0.08 (0.01-0.3)	0.06 (0.009-0.2)	0.09 (0.01-0.4)	0.06 (0.009-0.2)	0.08 (0.01-0.2)	0.09 (0.01-0.4)	0.07 (0.008-0.2)
PE(18:2p_18:2)		0.1 (0.04-0.2)	0.1 (0.05-0.2)	0.1 (0.04-0.2)	0.1 (0.04-0.2)	0.1 (0.04-0.2)	0.1 (0.04-0.2)	0.1 (0.05-0.3)
PE(16:0p_20:4)	LMGP02030093	4.5 (1.9-8.7)	4.5 (1.9-8.6)	4.6 (2.2-8.8)	5 (2-9.4)	4.6 (2-8.6)	4.5 (1.8-9.4)	4.2 (1.9-8.4)
PE(16:0p_20:5)	LMGP02030028	0.5 (0.08-1.6)	0.4 (0.07-1.3)	0.5 (0.08-2.1)	0.4 (0.07-1)	0.5 (0.08-1.6)	0.6 (0.06-2.1)	0.5 (0.07-1.3)
PE(20:0e_18:2)	LMGP02020073	0.02 (0.01-0.04)	0.02 (0.01-0.04)	0.02 (0.01-0.04)	0.02 (0.01-0.03)	0.02 (0.01-0.04)	0.02 (0.01-0.04)	0.02 (0.01-0.04)
PE(20:0p_18:1)	LMGP02030074	0.05 (0.03-0.1)	0.05 (0.03-0.1)	0.05 (0.03-0.1)	0.05 (0.03-0.08)	0.05 (0.03-0.1)	0.05 (0.03-0.09)	0.06 (0.03-0.1)
PE(18:0p_20:1)	LMGP02030053	0.01 (0.005-0.02)	0.01 (0.005-0.02)	0.01 (0.006-0.02)	0.01 (0.005-0.02)	0.01 (0.005-0.02)	0.01 (0.005-0.02)	0.01 (0.006-0.02)
PE(20:0p_18:2)	LMGP02030075	0.2 (0.1-0.5)	0.2 (0.1-0.5)	0.2 (0.1-0.5)	0.2 (0.1-0.4)	0.2 (0.1-0.4)	0.2 (0.1-0.4)	0.3 (0.1-0.5)
PE(20:1p_18:1)		0.05 (0.01-0.2)	0.04 (0.01-0.2)	0.05 (0.01-0.2)	0.04 (0.01-0.2)	0.05 (0.01-0.2)	0.05 (0.01-0.2)	0.04 (0.01-0.2)
PE(18:0p_20:2)	LMGP02030054	0.01 (0.006-0.03)	0.01 (0.006-0.02)	0.01 (0.006-0.03)	0.01 (0.006-0.03)	0.01 (0.006-0.02)	0.01 (0.006-0.03)	0.01 (0.006-0.03)
PE(16:0e_22:4)	LMGP02020037	0.05 (0.02-0.09)	0.04 (0.02-0.09)	0.05 (0.02-0.09)	0.05 (0.02-0.12)	0.05 (0.02-0.08)	0.04 (0.02-0.07)	0.04 (0.02-0.07)
PE(20:1p_18:2)		0.2 (0.04-0.7)	0.2 (0.05-0.6)	0.2 (0.04-0.8)	0.2 (0.05-0.7)	0.2 (0.05-0.6)	0.2 (0.04-0.9)	0.2 (0.04-0.6)
PE(18:0p_20:3)	LMGP02030055	0.2 (0.06-0.3)	0.1 (0.05-0.3)	0.2 (0.07-0.3)	0.2 (0.06-0.3)	0.2 (0.07-0.3)	0.2 (0.05-0.4)	0.1 (0.06-0.3)
PE(18:0e_20:5)	LMGP02020008	0.08 (0.01-0.3)	0.06 (0.01-0.2)	0.09 (0.01-0.4)	0.06 (0.01-0.2)	0.09 (0.01-0.3)	0.1 (0.01-0.4)	0.08 (0.01-0.3)
PE(18:1e_20:4)	LMGP02030003	0.4 (0.1-0.8)	0.3 (0.1-0.7)	0.4 (0.2-0.8)	0.4 (0.1-0.8)	0.4 (0.2-0.8)	0.4 (0.1-0.8)	0.4 (0.2-0.7)
PE(16:0p_22:4)	LMGP02030033	0.2 (0.1-0.4)	0.2 (0.1-0.5)	0.2 (0.1-0.4)	0.3 (0.2-0.5)	0.2 (0.1-0.4)	0.2 (0.1-0.4)	0.2 (0.1-0.4)
PE(16:0e_22:6)	LMGP02020020	0.4 (0.2-0.8)	0.4 (0.2-0.7)	0.4 (0.2-0.9)	0.4 (0.2-0.7)	0.4 (0.2-0.9)	0.4 (0.2-0.9)	0.4 (0.2-0.7)
PE(18:0p_20:5)	LMGP02030056	0.8 (0.1-3)	0.7 (0.1-2.7)	0.9 (0.1-3.5)	0.6 (0.1-2.2)	0.9 (0.1-3)	1.1 (0.1-5)	0.8 (0.1-2.8)
PE(18:1p_20:4)		3.2 (1.4-6)	3.1 (1.2-5.9)	3.3 (1.5-6.1)	3.4 (1.5-6.4)	3.3 (1.5-6.3)	3.1 (1.2-5.8)	3.1 (1.3-5.9)
PE(16:0p_22:5)		0.2 (0.06-0.3)	0.1 (0.05-0.3)	0.2 (0.07-0.3)	0.2 (0.07-0.3)	0.2 (0.07-0.3)	0.1 (0.05-0.3)	0.1 (0.05-0.3)
PE(18:1p_20:5)		0.3 (0.06-1.2)	0.3 (0.06-0.9)	0.4 (0.05-1.4)	0.3 (0.06-0.6)	0.3 (0.05-1)	0.4 (0.05-1.4)	0.4 (0.04-1.3)
PE(18:2p_20:4)		0.2 (0.1-0.5)	0.2 (0.1-0.5)	0.2 (0.1-0.5)	0.2 (0.1-0.5)	0.2 (0.1-0.5)	0.2 (0.1-0.4)	0.2 (0.1-0.5)
PE(16:0p_22:6)	LMGP02030001	2.1 (1.1-3.7)	2 (1.1-3.6)	2.2 (1-3.9)	2 (0.9-3)	2.2 (1.2-3.9)	2.2 (1.1-4)	2.1 (1-3.4)
PE(18:0e_22:4)	LMGP02020060	0.02 (0.01-0.04)	0.02 (0.01-0.04)	0.03 (0.01-0.05)	0.03 (0.01-0.05)	0.03 (0.01-0.04)	0.02 (0.01-0.04)	0.02 (0.01-0.04)
PE(18:0p_22:4)	LMGP02030061	0.1 (0.07-0.2)	0.1 (0.07-0.2)	0.1 (0.07-0.2)	0.2 (0.09-0.3)	0.1 (0.08-0.2)	0.1 (0.07-0.2)	0.1 (0.06-0.3)
PE(18:0e_22:6)	LMGP02020104	0.3 (0.1-0.5)	0.2 (0.1-0.4)	0.3 (0.1-0.6)	0.2 (0.1-0.4)	0.3 (0.1-0.5)	0.3 (0.1-0.6)	0.2 (0.1-0.4)
PE(20:0p_20:5)	LMGP02030086	0.05 (0.01-0.2)	0.05 (0.01-0.1)	0.05 (0.01-0.2)	0.04 (0.01-0.1)	0.05 (0.01-0.1)	0.06 (0.01-0.2)	0.06 (0.01-0.2)
PE(20:1p_20:4)		0.5 (0.09-1.8)	0.4 (0.08-1.5)	0.5 (0.09-2.2)	0.4 (0.09-1.6)	0.5 (0.08-2.2)	0.5 (0.09-1.7)	0.4 (0.09-2.1)
PE(18:0p_22:5)		0.3 (0.2-0.5)	0.3 (0.2-0.5)	0.3 (0.2-0.6)	0.3 (0.2-0.6)	0.3 (0.2-0.5)	0.3 (0.1-0.6)	0.3 (0.2-0.5)
PE(18:1p_22:4)		0.06 (0.03-0.09)	0.06 (0.03-0.09)	0.06 (0.03-0.1)	0.06 (0.03-0.11)	0.06 (0.03-0.09)	0.05 (0.03-0.08)	0.05 (0.03-0.1)
PE(20:1p_20:5)		0.07 (0.002-0.4)	0.06 (0.002-0.3)	0.08 (0.002-0.5)	0.05 (0.002-0.3)	0.07 (0.002-0.5)	0.09 (0.003-0.5)	0.07 (0.001-0.5)
PE(18:0p_22:6)	LMGP02030005	2 (0.8-4)	1.9 (0.8-3.8)	2.1 (0.8-4.9)	1.9 (0.8-3.7)	2.1 (1-4.1)	2.2 (0.8-5.4)	1.9 (0.7-4.5)
PE(18:1p_22:5)		0.06 (0.02-0.1)	0.06 (0.02-0.1)	0.06 (0.03-0.1)	0.07 (0.03-0.1)	0.06 (0.03-0.1)	0.06 (0.02-0.1)	0.06 (0.02-0.1)
PE(18:1p_22:6)	LMGP02030006	1.1 (0.5-2)	1 (0.4-1.9)	1.1 (0.5-2.1)	1 (0.4-1.7)	1.1 (0.6-2)	1.1 (0.5-2.3)	1.1 (0.5-2.3)
PE(18:2p_22:6)		0.07 (0.03-0.1)	0.07 (0.03-0.1)	0.07 (0.03-0.1)	0.06 (0.03-0.1)	0.07 (0.04-0.1)	0.08 (0.04-0.1)	0.08 (0.04-0.1)
PE(20:0p_22:6)	LMGP02030092	0.1 (0.06-0.2)	0.1 (0.06-0.2)	0.1 (0.06-0.2)	0.1 (0.05-0.2)	0.1 (0.06-0.2)	0.1 (0.06-0.3)	0.1 (0.07-0.2)
PE(20:1p_22:6)		0.1 (0.03-0.5)	0.1 (0.02-0.5)	0.2 (0.03-0.5)	0.1 (0.02-0.5)	0.2 (0.03-0.6)	0.2 (0.03-0.6)	0.1 (0.03-0.5)

## Sheet: Sheet4
Table S4 The CV values of metabolites and lipids in the serum from apparently healthy individuals.
Metabolite Name	CV value
Phenylalanine	9.4
alpha-Phenylgycine	9.9
Histidine	11
Tryptophan	13.6
N-Acetylvaline	14.9
Serine	15
Valine	15.2
Leucine	15.5
Symmetric dimethylarginine	15.6
Tyrosine	15.7
Methionine	16.4
Asymmetric dimethylarginine	16.5
Arginine	16.6
Aspartic acid	16.9
Kynurenine	18.4
Creatinine	18.8
Glycine	19.7
Cystine	19.9
N-Acetyl-L-leucine	20
N,N-Dimethylglycine	21.2
N-Acetyl-L-aspartic acid	21.4
Citrulline	21.5
1-Methylhistidine	22.9
Threonine	22.9
Proline	24
Pyroglutamic acid	34.4
N-Acetylisoleucine	24.5
Homo-L-arginine	21.2
N-Acetyl-L-methionine	18.4
N-Acetyl-L-tyrosine	28.2
N-Acetyl-D-tryptophan	29.3
N-Acetylalanine	28.5
Glutamic acid	26.3
N-Acetylproline	32.7
3-Methylhistidine	72.5
N2-Acetylornithine	15.8
N-Acetyl-L-phenylalanine	25.6
Propionylglycine	47.6
Cinnamoylglycine	92.9
beta-(Pyrazole-1-yl)-L-alanine	129.7
Gly-val	50.9
Gly-phe	26.3
Glu-leu	22.7
Phenylacetyl-L-glutamine	72.6
Asp-phe	29.4
Phe-phe	22.4
Phe-TRP	20
Glu-glu	28.8
Carnitine	23.5
Acetylcarnitine	26.1
Propionylcarnitine	30.4
Butyrylcarnitine	33.2
Valerylcarnitine	40.3
tiglylcarnitine	35.9
Hexanoylcarnitine	36.2
Hexenoylcarnitine	43.8
Octanoylcarnitine	49.2
Octenoylcarnitine	42.1
Nonaylcarnitine	68.2
Decanoylcarnitine	46.9
Decenoylcarnitine	39.2
2-trans,4-cis-Decadienoylcarnitine	42
(2Z,5E,7E)-Decatrienoylcarnitine	42.4
Undecanoylcarnitine	77.7
undec-10-enoylcarnitine	37.3
Laurylcarnitine	41.7
trans-2-Dodecenoylcarnitine	42.6
(8Z,10E)-Dodeca-8,10-dienoylcarnitine	34.4
Dodeca-3,6,9-trienoylcarnitine	39.5
Tridecanoylcarnitine	68.4
(9E)-Tridec-9-enoylcarnitine	48
Tetradecanoylcarnitine	31
Myristoleoylcarnitine	40.1
Tetradecadienoylcarnitine	37.5
Tetradeca-5,7,9-trienoylcarnitine	42.1
Palmitoylcarnitine	19.3
Palmitoleoylcarnitine	30.7
(7Z,10Z)-Hexadecadienoylcarnitine	42.8
Stearoylcarnitine	24.6
Oleoylcarnitine	28
Linoleyl carnitine	24.9
Alpha-linolenyl carnitine	29
Arachidyl carnitine	36.7
(11Z)-Eicoseneoylcarnitine	34.9
(11Z,14Z)-Eicosadienoylcarnitine	27.4
Icosa-8,11,14-trienoylcarnitine	36.5
Lignoceroylcarnitine	38.4
Hexacosanoyl carnitine	29
(17Z)-Hexacos-17-enoylcarnitine	31.7
(13Z,16Z)-Hexacosa-13,16-dienoylcarnitine	30.9
Succinylcarnitine	23.3
3-Hydroxybutyrylcarnitine	52.4
hydroxyisovaleroyl carnitine	26.9
3-hydroxyoctanoyl carnitine	40.3
3-hydroxydecanoyl carnitine	41
3-hydroxydodecanoyl carnitine	34.6
3-Hydroxydodecenoylcarnitine	41
3-Hydroxytetradecanoyl carnitine	33.5
Glutarylcarnitine	34.2
LPC(14:0/0:0)	32.6
LPC(15:0/0:0)	22
LPC(15:1/0:0)	28.8
LPC(16:0/0:0)	5.9
LPC(16:1/0:0)	20.5
LPC(16:2/0:0)	27.5
LPC(17:0/0:0)	25.4
LPC(17:1/0:0)	26.1
LPC(18:0/0:0)	14.9
LPC(18:1/0:0)	19
LPC(18:2/0:0)	14
LPC(18:3/0:0)	31.9
LPC(18:4/0:0)	58.6
LPC(20:0/0:0)	28.7
LPC(20:1/0:0)	25.2
LPC(20:2/0:0)	24
LPC(20:3/0:0)	28.3
LPC(20:4/0:0)	21
LPC(20:5/0:0)	55.6
LPC(21:0/0:0)	14.3
LPC(22:0/0:0)	34
LPC(22:1/0:0)	44.3
LPC(22:2/0:0)	28.8
LPC(22:4/0:0)	30.6
LPC(24:0/0:0)	28.8
LPC(24:1/0:0)	28.3
LPC(25:0/0:0)	23.2
LPC(26:0/0:0)	25.7
LPC(26:1/0:0)	25.9
LPC(O-16:0/0:0)	21.8
LPC(O-16:1/0:0)	66.6
LPC(O-18:0/0:0)	22.8
LPC(O-18:1/0:0)	19
LPC(O-18:2/0:0)	21.9
LPC(O-20:0/0:0)	23.6
LPE(14:0/0:0)	45.5
LPE(16:0/0:0)	23.5
LPE(16:1/0:0)	45.9
LPE(17:0/0:0)	30.1
LPE(18:0/0:0)	22.7
LPE(18:1/0:0)	34.4
LPE(18:2/0:0)	32.3
LPE(18:3/0:0)	44.9
LPE(20:0/0:0)	29.2
LPE(20:1/0:0)	34.2
LPE(20:2/0:0)	41.1
LPE(20:3/0:0)	35
LPE(20:4/0:0)	20.5
LPE(20:5/0:0)	50.4
LPE(22:4/0:0)	44.3
LPE(22:5/0:0)	26.2
LPE(22:6/0:0)	22
Deoxycholic acid	46.9
Ursodeoxycholic acid	84.7
Chenodeoxycholic acid	91.1
Cholic acid	139.1
Glycoursodeoxycholic acid	105.7
Chenodeoxycholic acid glycine conjugate	82.3
Deoxycholic acid glycine conjugate	90.8
Glycohyocholic acid	88.9
Taurochenodesoxycholic acid	92.2
Taurodeoxycholic acid	88.5
Tauroursodeoxycholic acid	103.9
Taurocholic acid	87.3
Trimethylamine N-oxide (TMAO)	98.7
Choline	20.1
Betaine	23.7
Proline betaine	94.2
Tryptophan betaine	71.7
Propylparaben	28.2
Salicylic acid	49.9
Hippuric acid	93.7
4-Hydroxyphenyllactic acid	28
2-Hydroxybutyric acid	26.9
Fumaric acid	10.3
N-Acetylneuraminic acid	25.9
Lactic acid	25.9
Succinic acid	17
3-Hydroxyglutaric acid	19.4
4-Pyridoxic acid	47.1
Citric acid	18.9
Cortisone	18.3
Hydrocortisone	33.2
Thyroxine	15.8
17-Hydroxyprogesterone	50.9
Indole-3-acetic acid	44.5
Serotonin	34.4
Indole-3-propionic acid	151.8
Indolelactic acid	27.2
Hypoxanthine	34.8
1,7-Dimethylxanthine	146.8
Caffeine	168.5
Uridine	16.5
Inosine	71.5
5-Methyl-uridine	16.1
Guanosine	75.2
Xanthine	26
delta-Valerolactam	60.2
p-Cresol sulfate	68.1
beta-D-Glucose 6-phosphate	29.6
Phenol sulphate	60.6
Dodecanedioic acid	47
Tetradecanedioic acid	47.8
p-Cresol glucuronide	127.5
CE 16:0	18.6
CE 18:1	19.6
CE 18:2	16.7
CE 18:3	28.6
CE 20:3	31.9
CE 20:4	26.9
CE 20:5	60.3
CE 22:6	33.4
Cer(d18:1/16:0)	21.2
Cer(d18:1/22:0)	24.3
Cer(d18:1/23:0)	23.3
Cer(d18:2/23:0)	29
Cer(d18:1/24:0)	22.3
Cer(d18:1/24:1)	26.7
Cer(d18:2/24:0)	27.8
Cer(d18:2/24:1)	29.6
Cer(d18:1/25:0)	25.9
Cer(d18:2/25:0)	29.7
Hex2Cer(d16:1/16:0)	32.2
Hex2Cer(d18:1/14:0)	35.6
Hex2Cer(d18:1/16:0)	18.9
Hex2Cer(d18:2/16:0)	24
Hex2Cer(d18:1/24:0)	23.8
Hex2Cer(d18:1/24:1)	26.3
HexCer(d18:1/16:0)	22.9
HexCer(d18:1/22:0)	27.6
HexCer(d18:2/22:0)	27.4
HexCer(d18:1/24:0)	25.6
HexCer(d18:1/24:1)	30.9
HexCer(d18:2/24:0)	26.5
DG(16:0_16:0)	49.8
DG(18:1_16:0)	42.7
DG(18:2_16:0)	37.7
DG(18:2_16:1)	45.7
DG(18:1_18:0)	48.5
DG(18:2_18:0)	39.8
DG(18:1_18:1)	40.8
DG(18:2_18:1)	36.2
DG(20:4_16:0)	49.3
DG(18:3_18:1)	40.5
DG(18:2_18:2)	39.9
DG(18:3_18:2)	46.6
DG(20:4_18:1)	36.7
DG(22:6_16:0)	60.5
DG(20:5_18:1)	62.3
DG(20:4_18:2)	38.4
DG(20:5_18:2)	65
DG(22:6_18:1)	61.1
DG(22:6_18:2)	64.2
SM 30:2	53.1
SM 31:1	29.3
SM 32:0	28.4
SM 32:1	29.1
SM 32:2	27.1
SM 32:3	98.7
SM 33:0	21.5
SM 33:1	20
SM 33:2	24.2
SM 34:0	14.9
SM 34:1	13.8
SM 34:2	15.2
SM 34:3	28.5
SM 35:0	22.7
SM 35:2	20.1
SM 35:3	54.5
SM 36:0	22.3
SM 36:1	22.2
SM 36:2	22.8
SM 36:3	18
SM 36:4	28.8
SM 37:1	19.2
SM 37:2	21.9
SM 38:1	20
SM 38:2	21.7
SM 38:3	25.8
SM 39:2	18.6
SM 40:2	20.1
SM 40:3	22.6
SM 40:6	19.1
SM 40:7	26.3
SM 41:1	17
SM 41:2	22.7
SM 42:0	16.3
SM 42:1	16.4
SM 42:2	19.5
SM 42:3	19.6
SM 42:4	24.4
SM 42:6	39.4
SM 43:1	29.1
SM 43:2	23.2
SM 44:1	19.6
SM 44:2	20.5
SM 44:3	19.8
TG(18:2_24:0)	101.4
TG(18:2_26:0)	96.7
TG(16:0_30:0)	110.7
TG(16:0_30:1)	110
TG(16:0_30:2)	93.2
TG(18:2_28:0)	89.6
TG(18:2_28:1)	68.9
TG(16:0_32:0)	81.1
TG(18:1_30:0)	79.2
TG(16:0_32:1)	80.2
TG(18:1_30:1)	77.9
TG(16:1_32:1)	74.1
TG(18:2_30:0)	66.8
TG(18:2_30:1)	65.8
TG(18:1_30:2)	67.7
TG(16:1_32:2)	64.5
TG(16:0_32:3)	72.8
TG(18:2_30:2)	63.2
TG(18:1_31:0)	63.2
TG(16:0_33:1)	65.9
TG(18:1_31:1)	57.4
TG(18:2_31:1)	51.8
TG(16:0_34:0)	73.2
TG(16:0_34:1)	57.9
TG(18:1_32:1)	56.5
TG(16:0_34:2)	47.6
TG(18:2_32:1)	45.8
TG(16:1_34:2)	49
TG(18:2_32:2)	46.3
TG(16:0_34:4)	51.7
TG(16:1_34:3)	52.3
TG(16:2_34:2)	43.4
TG(18:2_32:3)	50.6
TG(18:3_32:3)	64.2
TG(16:0_35:1)	64
TG(18:1_33:1)	50.6
TG(16:0_35:2)	54.1
TG(15:0_36:3)	39.4
TG(16:1_35:2)	51.9
TG(16:0_35:3)	45.6
TG(18:1_33:3)	38.5
TG(18:2_33:2)	39.2
TG(18:2_33:3)	42
TG(18:0_34:0)	56.5
TG(20:0_32:0)	46
TG(18:0_34:1)	62
TG(16:0_36:1)	62.6
TG(16:0_36:2)	44.4
TG(18:0_34:2)	50.5
TG(16:1_36:2)	45.8
TG(16:1_36:3)	39.9
TG(18:2_34:2)	35
TG(16:0_36:4)	35.2
TG(20:4_32:0)	62.4
TG(16:0_36:5)	41.3
TG(18:2_34:3)	40.1
TG(20:4_32:1)	64.6
TG(18:1_34:4)	41.8
TG(20:5_32:0)	72.5
TG(18:4_34:1)	55.1
TG(16:1_36:5)	46.9
TG(18:3_34:3)	48.3
TG(16:0_36:6)	54
TG(20:5_32:1)	73.4
TG(18:4_34:2)	60
TG(18:1_34:5)	47.1
TG(18:4_34:3)	61.9
TG(22:6_30:1)	83.7
TG(18:0_35:1)	65.2
TG(16:0_37:1)	51.2
TG(16:0_37:2)	46.9
TG(17:0_36:2)	48.2
TG(18:0_35:2)	54.3
TG(17:1_36:2)	46.4
TG(17:0_36:3)	38.5
TG(17:1_36:3)	39.9
TG(17:0_36:4)	39.2
TG(17:1_36:4)	40.1
TG(18:1_35:4)	42
TG(18:0_36:1)	61.6
TG(16:0_38:1)	49.5
TG(16:0_38:2)	46.3
TG(18:0_36:2)	43.5
TG(20:0_34:2)	41.4
TG(18:1_18:1_18:1)	39.4
TG(18:0_36:3)	34
TG(16:1_38:2)	45
TG(18:0_36:4)	35.9
TG(18:1_36:3)	36.8
TG(20:4_34:0)	51.3
TG(16:0_38:4)	41.6
TG(16:0_38:5)	45.3
TG(18:2_36:3)	40.6
TG(18:1_36:4)	38.8
TG(18:0_36:5)	41.3
TG(18:1_36:5)	44.4
TG(16:0_38:6)	41.4
TG(20:4_34:2)	38.9
TG(18:2_36:4)	47.7
TG(20:5_34:1)	62.3
TG(16:0_38:7)	57.3
TG(20:5_34:2)	60.7
TG(16:1_38:6)	49.6
TG(18:3_36:4)	54.8
TG(20:5_34:3)	66.7
TG(18:3_36:5)	63.4
TG(16:1_38:7)	63.9
TG(18:1_37:2)	37.4
TG(18:1_37:3)	37
TG(18:0_38:1)	48.9
TG(18:1_38:0)	50.2
TG(16:0_40:1)	52
TG(20:0_36:2)	42.3
TG(18:0_38:2)	48.1
TG(16:0_40:2)	53.5
TG(20:1_36:2)	41
TG(20:1_36:3)	38.5
TG(20:4_36:0)	49.8
TG(20:2_36:3)	41.7
TG(20:4_36:1)	36.1
TG(22:4_34:1)	47.1
TG(18:0_38:5)	36.8
TG(16:0_40:5)	47.5
TG(20:2_36:4)	48.6
TG(18:0_38:6)	36.2
TG(16:0_40:6)	40.8
TG(20:5_36:1)	56.4
TG(22:6_34:0)	59.2
TG(16:0_40:7)	39.8
TG(22:5_34:2)	40.8
TG(20:5_36:2)	56.2
TG(18:1_38:7)	47.4
TG(16:0_40:8)	56.2
TG(22:6_34:2)	57.9
TG(18:2_38:6)	41
TG(16:1_40:8)	63
TG(20:5_36:4)	63.5
TG(24:0_34:2)	55.5
TG(18:1_40:1)	50.7
TG(18:1_40:2)	56.9
TG(18:2_40:1)	60.9
TG(18:1_40:3)	42.9
TG(18:1_40:5)	39.5
TG(18:1_40:6)	36.2
TG(22:4_36:3)	39.7
TG(18:1_40:8)	56.1
TG(18:2_40:8)	59.1
TG(20:4_38:6)	46.7
TG(18:3_40:8)	67.9
TG(20:5_38:6)	85.5
TG(18:1_42:1)	46.1
TG(18:1_42:2)	42.7
TG(18:2_42:1)	53.6
TG(22:6_38:6)	83.3
TG(20:5_40:8)	119.8
TG(22:6_40:7)	107.1
TG(22:6_40:8)	117.6
FA 10:0	17.1
FA 14:0	31.6
FA 14:1	40.2
FA 16:0	17.7
FA 16:1	44.2
FA 16:2	30.4
FA 17:0	26.2
FA 17:1	35.5
FA 18:0	19.5
FA 18:1	24.5
FA 18:2	25.6
FA 18:3	40.7
FA 18:4	30.7
FA 19:0	24.1
FA 19:1	26.4
FA 20:1	33.3
FA 20:2	34.6
FA 20:3	27.6
FA 20:4	24.8
FA 20:5	23.1
FA 22:2	27.7
FA 22:4	34.3
FA 22:5	47.7
FA 22:6	40.2
FA 24:4	26.8
FA 24:6	19.9
PI 32:0	51
PI 32:1	55.7
PI 34:1	28.5
PI 34:2	29.3
PI 35:2	28.7
PI 36:1	28.7
PI 36:2	28.7
PI 36:3	30.4
PI 36:4	31.4
PI 37:4	27.7
PI 38:4	21.8
PI 38:5	26
PI 38:6	30.7
PI 40:6	29
PC(14:0_14:0)	68.5
PC(14:0_16:0)	32.3
PC(16:0_16:0)	15.2
PC(14:0_18:0)	38.4
PC(16:0_16:1)	39.8
PC(14:0_18:1)	38.9
PC(14:0_18:2)	34.4
PC(16:0_16:2)	27
PC(16:1_16:1)	49.8
PC(14:0_18:3)	53.6
PC(16:0_17:0)	46.7
PC(15:0_18:2)	23.5
PC(16:0_17:2)	28
PC(16:0_18:0)	19.4
PC(16:0_18:1)	17.1
PC(16:0_18:2)	12.9
PC(16:1_18:1)	30.1
PC(16:0_18:3)	31.7
PC(16:1_18:2)	23.3
PC(14:0_20:3)	53.7
PC(14:0_20:4)	41.6
PC(14:0_20:5)	73.1
PC(16:0_19:1)	25.1
PC(17:0_18:1)	27.8
PC(17:0_18:2)	22.8
PC(17:1_18:2)	26.7
PC(15:0_20:3)	36.9
PC(15:0_20:5)	67.4
PC(18:0_18:0)	23.6
PC(16:0_20:1)	22
PC(18:0_18:1)	19.9
PC(16:0_20:2)	17.6
PC(18:0_18:2)	14.2
PC(18:1_18:1)	22
PC(16:0_20:3)	25.2
PC(18:0_18:3)	35.2
PC(18:1_18:2)	19.5
PC(16:0_20:4)	21.1
PC(18:2_18:2)	28.4
PC(16:1_20:3)	35.9
PC(18:1_18:3)	32.2
PC(16:0_20:5)	55.7
PC(16:1_20:4)	29.5
PC(14:0_22:6)	46.8
PC(16:1_20:5)	67.8
PC(16:2_20:4)	33
PC(18:0_19:1)	23.8
PC(19:0_18:2)	24.9
PC(17:0_20:2)	27.6
PC(18:2_19:1)	27
PC(17:0_20:3)	31.8
PC(17:0_20:5)	64.2
PC(18:0_20:1)	26.4
PC(18:0_20:2)	24
PC(18:2_20:0)	32.5
PC(18:1_20:1)	27.7
PC(18:0_20:3)	27.8
PC(18:2_20:1)	26
PC(18:0_20:4)	21.8
PC(16:0_22:5)	34.9
PC(18:0_20:5)	57.8
PC(18:1_20:4)	24.6
PC(16:0_22:6)	22.8
PC(18:1_20:5)	57.5
PC(18:2_20:4)	21.8
PC(18:2_20:5)	58.4
PC(18:3_20:4)	35.4
PC(19:0_20:4)	27.1
PC(18:1_22:0)	29.4
PC(18:2_22:0)	40.4
PC(20:0_20:3)	34.5
PC(18:0_22:4)	28.2
PC(20:0_20:4)	60
PC(18:0_22:5)	28.5
PC(20:1_20:4)	28.3
PC(18:1_22:4)	29.7
PC(18:0_22:6)	27.6
PC(20:2_20:4)	28.9
PC(18:1_22:6)	25.7
PC(20:3_20:4)	30.2
PC(18:2_22:6)	30
PC(20:4_20:4)	31.4
PC(18:1_24:0)	28
PC(18:2_24:0)	37.2
PC(20:1_22:6)	32
PC(20:2_22:6)	39
PC(20:4_22:6)	30.9
PC(18:2_26:0)	26.8
PC(O-16:1_14:0)	31.5
PC(O-16:0_16:0)	20.5
PC(O-18:0_16:0)	20.2
PC(O-16:0_18:1)	20.4
PC(O-18:1_16:0)	18.4
PC(16:0p_18:1)	21.3
PC(O-16:0_18:2)	26.5
PC(18:1p_16:0)	7
PC(O-20:0_16:0)	20.5
PC(O-18:0_18:1)	23.2
PC(18:0p_18:0)	23.9
PC(20:0p_16:0)	31.1
PC(O-16:0_20:1)	25
PC(O-18:0_18:2)	24.5
PC(O-16:0_20:2)	23.1
PC(O-18:1_18:1)	20.8
PC(O-16:0_20:3)	24.5
PC(O-18:1_18:2)	24
PC(O-16:0_20:4)	23.8
PC(16:0p_20:3)	25
PC(O-16:0_20:5)	64.9
PC(16:0p_20:5)	52.4
PC(20:0p_18:1)	29.4
PC(O-20:0_18:2)	25.1
PC(O-18:0_20:2)	25.5
PC(O-18:0_20:3)	24.3
PC(O-16:0_22:4)	23.8
PC(O-18:0_20:4)	22.7
PC(18:0p_20:3)	21.8
PC(O-18:1_20:4)	18.7
PC(O-18:0_20:5)	62.2
PC(O-16:0_22:5)	22.8
PC(O-16:0_22:6)	31.9
PC(O-18:1_20:5)	55.2
PC(O-18:0_22:4)	25.7
PC(O-18:0_22:5)	21.5
PC(O-20:1_20:4)	24.5
PC(O-18:0_22:6)	28.8
PC(O-20:0_22:4)	27.6
PE(16:0_18:1)	41.7
PE(16:0_18:2)	38.6
PE(17:0_18:1)	27.6
PE(17:0_18:2)	30.3
PE(18:0_18:1)	33.5
PE(18:0_18:2)	33.3
PE(18:1_18:1)	40.2
PE(18:1_18:2)	42.2
PE(16:0_20:4)	36.3
PE(18:2_18:2)	48.2
PE(16:0_20:5)	60.1
PE(18:0_20:1)	41
PE(18:0_20:3)	45.4
PE(18:0_20:4)	31.1
PE(16:0_22:5)	55.7
PE(18:0_20:5)	57.9
PE(18:1_20:4)	36.8
PE(16:0_22:6)	39.3
PE(18:1_20:5)	57.7
PE(18:2_20:4)	34.4
PE(17:0_22:6)	40.4
PE(18:0_22:4)	44.4
PE(18:0_22:5)	40.8
PE(18:0_22:6)	41.7
PE(18:1_22:6)	44
PE(18:0e_16:0)	29.3
PE(18:1e_16:0)	28
PE(16:0e_18:1)	33
PE(18:0p_16:0)	34.6
PE(16:0e_18:2)	35.1
PE(16:1e_18:1)	26.7
PE(18:1p_16:0)	28.5
PE(16:0p_18:1)	23.4
PE(16:0p_18:2)	32.1
PE(18:0e_18:1)	31.8
PE(20:0p_16:0)	25.9
PE(18:0e_18:2)	31.8
PE(18:1e_18:1)	27.3
PE(18:0p_18:1)	31.4
PE(16:0p_20:1)	27.7
PE(18:1e_18:2)	29.7
PE(18:2e_18:1)	30.8
PE(18:0p_18:2)	31
PE(18:1p_18:1)	27.9
PE(16:0e_20:4)	40.7
PE(18:1p_18:2)	31.7
PE(18:2p_18:1)	28.6
PE(16:0p_20:3)	32.9
PE(16:0e_20:5)	76.4
PE(18:2p_18:2)	33.7
PE(16:0p_20:4)	31.8
PE(16:0p_20:5)	67.9
PE(20:0e_18:2)	26.1
PE(20:0p_18:1)	26.4
PE(18:0p_20:1)	30.3
PE(20:0p_18:2)	29.5
PE(20:1p_18:1)	67.1
PE(18:0p_20:2)	33
PE(16:0e_22:4)	33.5
PE(20:1p_18:2)	76
PE(18:0p_20:3)	34.3
PE(18:0e_20:5)	71.8
PE(18:1e_20:4)	37.8
PE(16:0p_22:4)	27.7
PE(16:0e_22:6)	32.2
PE(18:0p_20:5)	73.6
PE(18:1p_20:4)	33.3
PE(16:0p_22:5)	36
PE(18:1p_20:5)	66.3
PE(18:2p_20:4)	32.1
PE(16:0p_22:6)	26
PE(18:0e_22:4)	29.6
PE(18:0p_22:4)	27.1
PE(18:0e_22:6)	32.7
PE(20:0p_20:5)	59.2
PE(20:1p_20:4)	81
PE(18:0p_22:5)	28.4
PE(18:1p_22:4)	25.1
PE(20:1p_20:5)	131
PE(18:0p_22:6)	33.3
PE(18:1p_22:5)	37.9
PE(18:1p_22:6)	29.4
PE(18:2p_22:6)	30.1
PE(20:0p_22:6)	29.6
PE(20:1p_22:6)	75

## Sheet: Sheet5
Table S5. Sex-related metabolites and lipids.
Differential Metabolite Name	p value	Males vs. Females
Guanosine	3.0505e-05	Down
LPC(14:0/0:0)	1.5509e-06	Down
N-Acetylalanine	3.4763e-29	Down
Pyroglutamic acid	2.9261e-05	Down
(11Z,14Z)-Eicosadienoylcarnitine	4.1849e-10	UP
3-hydroxydodecanoyl carnitine	9.8234e-24	UP
3-Hydroxytetradecanoyl carnitine	3.0761e-17	UP
Dodeca-3,6,9-trienoylcarnitine	3.4598e-19	UP
(11Z)-Eicoseneoylcarnitine	2.6539e-05	UP
(13Z,16Z)-Hexacosa-13,16-dienoylcarnitine	1.2228e-08	UP
(17Z)-Hexacos-17-enoylcarnitine	3.8248e-06	UP
(2Z,5E,7E)-Decatrienoylcarnitine	8.07e-08	UP
(7Z,10Z)-Hexadecadienoylcarnitine	2.4933e-05	UP
(8Z,10E)-Dodeca-8,10-dienoylcarnitine	3.5838e-35	UP
(9E)-Tridec-9-enoylcarnitine	6.2678e-06	UP
1-Methylhistidine	2.0535e-34	UP
2-trans,4-cis-Decadienoylcarnitine	5.359e-09	UP
3-hydroxydecanoyl carnitine	1.6148e-24	UP
3-Hydroxydodecenoylcarnitine	6.7909e-21	UP
3-hydroxyoctanoyl carnitine	4.6024e-26	UP
4-Hydroxyphenyllactic acid	3.5372e-44	UP
5-Methyl-uridine	5.0786e-13	UP
Alpha-linolenyl carnitine	5.2304e-15	UP
alpha-Phenylgycine	4.4695e-08	UP
Arachidyl carnitine	8.2376e-06	UP
Betaine	1.4819e-07	UP
Choline	4.0539e-11	UP
Citrulline	5.5647e-10	UP
Cortisone	3.4995e-06	UP
Creatinine	3.0014e-90	UP
Cystine	9.725e-07	UP
Decanoylcarnitine	3.3753e-06	UP
Decenoylcarnitine	1.2433e-11	UP
Deoxycholic acid	6.0011e-06	UP
Glu-glu	1.2771e-12	UP
Glu-leu	2.3512e-87	UP
Glutamic acid	0.00011759	UP
Glutarylcarnitine	5.2178e-19	UP
Hexacosanoyl carnitine	4.7462e-09	UP
Hexenoylcarnitine	0.00023399	UP
Histidine	1.4804e-12	UP
Homo-L-arginine	4.8041e-05	UP
Hydrocortisone	1.0079e-07	UP
hydroxyisovaleroyl carnitine	0.00032176	UP
Icosa-8,11,14-trienoylcarnitine	4.8488e-12	UP
Indolelactic acid	1.0987e-42	UP
Kynurenine	6.5549e-12	UP
Laurylcarnitine	1.0445e-10	UP
Leucine	3.3565e-57	UP
Linoleyl carnitine	1.2169e-21	UP
LPC(16:0/0:0)	0.00011474	UP
LPC(16:2/0:0)	9.4379e-08	UP
LPC(17:0/0:0)	0.00011474	UP
LPC(18:1/0:0)	2.1793e-12	UP
LPC(18:2/0:0)	4.3561e-24	UP
LPC(20:0/0:0)	0.00010314	UP
LPC(20:1/0:0)	2.4988e-05	UP
LPC(20:2/0:0)	5.0193e-14	UP
LPC(20:3/0:0)	9.0501e-06	UP
LPC(20:4/0:0)	6.4782e-10	UP
LPC(22:2/0:0)	3.8525e-06	UP
LPC(22:4/0:0)	1.1907e-07	UP
LPC(O-18:1/0:0)	8.5158e-07	UP
LPC(O-18:2/0:0)	1.6434e-11	UP
LPE(18:1/0:0)	4.94e-09	UP
LPE(18:2/0:0)	2.3366e-08	UP
LPE(20:0/0:0)	0.00060725	UP
LPE(20:1/0:0)	6.814e-05	UP
LPE(20:2/0:0)	1.8276e-14	UP
LPE(20:4/0:0)	3.6351e-06	UP
Methionine	1.3954e-37	UP
Myristoleoylcarnitine	2.0855e-07	UP
N,N-Dimethylglycine	3.8735e-16	UP
N-Acetylisoleucine	4.3621e-07	UP
N-Acetyl-L-leucine	3.615e-05	UP
N-Acetyl-L-phenylalanine	0.00089477	UP
Nonaylcarnitine	1.4747e-10	UP
Octanoylcarnitine	0.00023399	UP
Octenoylcarnitine	1.5509e-06	UP
Oleoylcarnitine	0.00033326	UP
Palmitoylcarnitine	2.4364e-05	UP
Phenylalanine	4.6091e-13	UP
Proline	2.6469e-20	UP
Propionylcarnitine	2.4312e-09	UP
Stearoylcarnitine	1.8321e-10	UP
Succinylcarnitine	1.0316e-06	UP
Symmetric dimethylarginine	2.6469e-20	UP
Tetradeca-5,7,9-trienoylcarnitine	1.4506e-14	UP
Tetradecadienoylcarnitine	7.3619e-24	UP
Tetradecanoylcarnitine	3.9508e-05	UP
Threonine	5.4095e-10	UP
tiglylcarnitine	3.0572e-14	UP
trans-2-Dodecenoylcarnitine	0.00033408	UP
Tryptophan	3.268e-22	UP
Tyrosine	2.1056e-09	UP
undec-10-enoylcarnitine	0.00023232	UP
Undecanoylcarnitine	5.891e-13	UP
Valerylcarnitine	8.3552e-23	UP
Valine	3.3567e-32	UP
CE 20:5	0.00016283	Down
CE 22:6	1.4183e-05	Down
Cer(d18:1/16:0)	0.0001993	Down
Cer(d18:1/23:0)	6.496e-06	Down
Cer(d18:2/23:0)	4.7126e-08	Down
Cer(d18:2/25:0)	2.3801e-05	Down
FA 14:0	1.4619e-10	Down
FA 14:1	3.8668e-09	Down
FA 16:0	0.00016017	Down
FA 16:1	3.2102e-10	Down
FA 17:1	1.1567e-05	Down
FA 18:1	1.0999e-06	Down
FA 18:2	0.00027283	Down
FA 18:3	0.00065025	Down
FA 18:4	2.9865e-08	Down
FA 19:1	6.4563e-08	Down
FA 20:1	4.7641e-05	Down
FA 20:2	6.0491e-06	Down
FA 20:3	9.2873e-06	Down
FA 22:4	4.2608e-05	Down
FA 22:6	0.00036469	Down
Hex2Cer(d18:1/14:0)	3.6182e-07	Down
PC(14:0_14:0)	0.00036818	Down
PC(14:0_16:0)	7.2627e-11	Down
PC(14:0_18:0)	1.6277e-21	Down
PC(14:0_18:1)	3.2207e-08	Down
PC(14:0_18:2)	1.1581e-14	Down
PC(14:0_18:3)	9.7359e-09	Down
PC(14:0_20:3)	8.5274e-13	Down
PC(14:0_20:4)	1.5673e-15	Down
PC(14:0_20:5)	5.4461e-11	Down
PC(14:0_22:6)	3.8074e-24	Down
PC(15:0_20:3)	5.4052e-08	Down
PC(15:0_20:5)	6.6575e-06	Down
PC(16:0_16:0)	5.2418e-06	Down
PC(16:0_16:1)	6.8653e-06	Down
PC(16:0_16:2)	7.3353e-08	Down
PC(16:0_17:2)	1.8377e-06	Down
PC(16:0_18:0)	0.00011959	Down
PC(16:0_18:1)	0.00036785	Down
PC(16:0_18:3)	1.9028e-07	Down
PC(16:0_20:3)	0.00020889	Down
PC(16:0_20:4)	0.00024409	Down
PC(16:0_20:5)	2.299e-05	Down
PC(16:0_22:5)	5.3363e-06	Down
PC(16:0_22:6)	2.3023e-09	Down
PC(16:1_16:1)	4.1448e-08	Down
PC(16:1_18:1)	1.3727e-07	Down
PC(16:1_18:2)	2.5286e-10	Down
PC(16:1_20:3)	8.448e-11	Down
PC(16:1_20:4)	3.8562e-13	Down
PC(16:1_20:5)	7.5252e-08	Down
PC(17:0_20:5)	0.00097109	Down
PC(18:0_18:0)	0.00027535	Down
PC(18:0_18:1)	4.7126e-08	Down
PC(18:0_18:2)	2.8204e-05	Down
PC(18:0_18:3)	6.8917e-08	Down
PC(18:0_20:1)	1.1929e-05	Down
PC(18:0_20:2)	8.0474e-10	Down
PC(18:0_20:3)	1.1794e-07	Down
PC(18:0_20:4)	1.8043e-06	Down
PC(18:0_20:5)	2.3647e-06	Down
PC(18:0_22:5)	1.136e-06	Down
PC(18:0_22:6)	6.1888e-10	Down
PC(18:1_20:5)	1.9066e-05	Down
PC(18:1_22:6)	0.00019356	Down
PC(19:0_20:4)	1.499e-05	Down
PC(20:0_20:4)	1.1567e-05	Down
PC(20:0p_16:0)	5.2018e-09	Down
PC(20:0p_18:1)	8.448e-11	Down
PC(20:1_20:4)	0.0004393	Down
PC(20:3_20:4)	0.00069982	Down
PC(O-16:0_18:1)	2.8349e-10	Down
PC(O-16:0_22:5)	0.00057451	Down
PC(O-16:0_22:6)	0.00034867	Down
PC(O-16:1_14:0)	3.1643e-11	Down
PC(O-18:0_18:1)	7.5207e-06	Down
PC(O-18:0_20:3)	1.9066e-05	Down
PC(O-18:0_20:4)	0.00025292	Down
PC(O-18:0_22:6)	3.2676e-08	Down
PC(O-18:1_16:0)	2.5997e-05	Down
PC(O-18:1_18:1)	1.6636e-08	Down
PC(O-20:0_18:2)	0.00085756	Down
PC(O-20:1_20:4)	3.2676e-08	Down
PE(16:0_20:4)	1.6278e-06	Down
PE(16:0_20:5)	1.6102e-06	Down
PE(16:0_22:6)	1.104e-12	Down
PE(16:0e_18:1)	6.8653e-06	Down
PE(16:0e_18:2)	0.00014391	Down
PE(16:0e_20:4)	2.7076e-09	Down
PE(16:0e_20:5)	4.6508e-05	Down
PE(16:0e_22:6)	1.2503e-06	Down
PE(17:0_22:6)	7.2868e-06	Down
PE(18:0_18:2)	0.00063656	Down
PE(18:0_20:1)	2.4725e-07	Down
PE(18:0_20:3)	1.5004e-08	Down
PE(18:0_20:4)	1.472e-07	Down
PE(18:0_20:5)	7.9609e-08	Down
PE(18:0_22:5)	2.1746e-07	Down
PE(18:0_22:6)	2.5307e-14	Down
PE(18:0e_16:0)	0.0001639	Down
PE(18:0e_18:1)	2.7044e-06	Down
PE(18:0e_18:2)	0.00030863	Down
PE(18:0e_20:5)	2.6233e-05	Down
PE(18:0e_22:6)	3.6134e-10	Down
PE(18:1_22:6)	8.9753e-08	Down
PE(18:1e_16:0)	0.0001251	Down
PE(18:1e_18:2)	0.00023169	Down
PE(18:1e_20:4)	1.3586e-09	Down
PE(20:0p_22:6)	0.00031173	Down
PI 32:0	4.7459e-09	Down
PI 32:1	1.021e-07	Down
PI 34:1	1.4183e-05	Down
PI 34:2	5.2493e-07	Down
PI 35:2	0.00025292	Down
PI 36:2	1.9066e-05	Down
PI 36:4	2.0576e-05	Down
PI 37:4	0.00089272	Down
PI 38:5	2.424e-05	Down
PI 38:6	6.8596e-10	Down
PI 40:6	4.1067e-09	Down
SM 30:2	2.375e-12	Down
SM 31:1	2.7121e-17	Down
SM 32:0	6.7637e-10	Down
SM 32:1	2.99e-08	Down
SM 32:2	1.2244e-47	Down
SM 33:0	3.6134e-10	Down
SM 33:1	8.3789e-08	Down
SM 33:2	1.8458e-17	Down
SM 34:0	0.0001224	Down
SM 34:1	3.3403e-06	Down
SM 34:2	7.4026e-15	Down
SM 34:3	0.00021761	Down
SM 35:0	8.448e-11	Down
SM 35:2	2.7089e-09	Down
SM 36:0	2.2501e-06	Down
SM 36:1	1.4397e-07	Down
SM 36:2	2.6296e-12	Down
SM 36:3	9.8693e-05	Down
SM 37:1	8.3286e-11	Down
SM 38:2	7.011e-09	Down
SM 38:3	1.6892e-09	Down
SM 39:2	4.6656e-12	Down
SM 40:2	1.7879e-05	Down
SM 40:3	1.3221e-13	Down
SM 40:6	2.7707e-05	Down
SM 41:1	7.7069e-06	Down
SM 41:2	4.7315e-12	Down
SM 42:3	7.3982e-09	Down
SM 42:4	1.2885e-09	Down
SM 42:6	3.5831e-14	Down
SM 43:2	4.9818e-09	Down
TG(16:0_32:3)	0.00016109	Down
TG(16:1_32:1)	0.00019656	Down
TG(16:1_32:2)	0.00024112	Down
TG(22:6_30:1)	0.0002411	Down
PE(18:2p_18:2)	0.00084292	UP
TG(18:1_36:4)	0.00060934	UP
TG(18:2_36:3)	0.00034557	UP
TG(18:2_36:4)	0.00021177	UP
TG(20:2_36:3)	0.00075807	UP

## Sheet: Sheet6
Table S6. Age-related metabolites and lipids.
Differential Metabolite Name	adj.p.value	Correlation Coefficient
Asymmetric dimethylarginine	5.219e-13	0.31
Choline	1.1132e-08	0.25
Citric acid	1.3761e-08	0.22
Citrulline	1.4673e-18	0.36
Cystine	2.2519e-16	0.37
Hippuric acid	1.3375e-06	0.22
LPC(20:0/0:0)	5.3859e-10	0.23
LPC(20:1/0:0)	2.0474e-11	0.25
LPC(20:5/0:0)	5.0381e-06	0.22
LPC(22:0/0:0)	3.4638e-12	0.27
LPC(24:0/0:0)	2.0552e-18	0.34
LPC(24:1/0:0)	4.1303e-11	0.26
LPC(25:0/0:0)	1.0613e-11	0.25
LPC(26:0/0:0)	2.0299e-17	0.31
LPC(26:1/0:0)	2.0474e-11	0.25
LPE(20:2/0:0)	4.0248e-10	0.22
LPE(20:5/0:0)	2.214e-09	0.27
LPE(22:6/0:0)	2.0909e-10	0.26
Pyroglutamic acid	2.1284e-08	0.25
Symmetric dimethylarginine	2.7531e-14	0.32
Tridecanoylcarnitine	7.9583e-09	0.27
17-Hydroxyprogesterone	1.5855e-06	-0.23
Hypoxanthine	1.8696e-07	-0.22
LPC(O-16:0/0:0)	2.415e-09	-0.28
LPC(O-18:0/0:0)	7.311e-06	-0.23
CE 16:0	4.9134e-11	0.29
CE 20:3	2.2178e-06	0.24
CE 20:5	6.4772e-09	0.27
CE 22:6	6.8583e-11	0.28
Cer(d18:1/24:0)	2.0755e-07	0.23
DG(20:5_18:1)	1.3795e-07	0.26
DG(20:5_18:2)	9.9506e-10	0.29
DG(22:6_18:1)	6.2487e-08	0.27
DG(22:6_18:2)	3.6079e-07	0.26
FA 18:4	6.3108e-08	0.24
FA 20:5	2.3481e-07	0.24
FA 24:6	9.7231e-06	0.21
PC(14:0_18:0)	3.6809e-13	0.33
PC(14:0_20:5)	4.0099e-07	0.25
PC(14:0_22:6)	6.7277e-09	0.28
PC(15:0_20:5)	2.9797e-06	0.23
PC(16:0_16:2)	8.5069e-06	0.21
PC(16:0_17:2)	7.8595e-09	0.25
PC(16:0_18:0)	2.2779e-15	0.33
PC(16:0_20:1)	9.5802e-14	0.31
PC(16:0_20:2)	2.3742e-15	0.33
PC(16:0_20:5)	5.2776e-08	0.25
PC(16:0_22:6)	5.8026e-10	0.26
PC(16:1_18:1)	1.8602e-06	0.2
PC(16:1_20:5)	1.8313e-07	0.25
PC(18:0_18:0)	4.9019e-12	0.28
PC(18:0_18:1)	2.7561e-08	0.22
PC(18:0_20:1)	3.6666e-11	0.28
PC(18:0_20:2)	3.4527e-16	0.35
PC(18:0_20:3)	6.7277e-09	0.27
PC(18:0_20:5)	1.6573e-08	0.26
PC(18:0_22:5)	5.033e-12	0.29
PC(18:0_22:6)	1.2844e-17	0.36
PC(18:1_18:1)	2.014e-09	0.21
PC(18:1_20:1)	2.7561e-08	0.22
PC(18:1_20:5)	2.4766e-09	0.27
PC(18:1_22:0)	3.2614e-08	0.28
PC(18:1_22:6)	3.0114e-22	0.38
PC(18:1_24:0)	3.3345e-08	0.32
PC(18:2_20:0)	2.7561e-08	0.22
PC(18:2_20:1)	2.991e-13	0.28
PC(18:2_20:5)	5.5069e-08	0.25
PC(18:2_22:0)	1.1638e-07	0.21
PC(18:2_22:6)	7.8373e-15	0.29
PC(18:2_24:0)	6.4413e-13	0.29
PC(20:0_20:3)	2.4189e-18	0.38
PC(20:1_20:4)	2.878e-12	0.28
PC(20:1_22:6)	1.7143e-25	0.42
PC(20:2_20:4)	7.7296e-07	0.2
PC(20:2_22:6)	6.5944e-20	0.37
PC(20:4_22:6)	1.003e-06	0.21
PE(16:0_20:5)	1.4361e-12	0.31
PE(16:0_22:6)	2.9709e-10	0.26
PE(18:0_20:1)	3.5298e-07	0.23
PE(18:0_20:3)	3.5215e-08	0.25
PE(18:0_20:5)	9.0643e-12	0.31
PE(18:0_22:5)	2.4203e-08	0.24
PE(18:0_22:6)	8.8089e-13	0.32
PE(18:1_20:5)	1.3083e-13	0.32
PE(18:1_22:6)	1.2925e-15	0.32
PE(20:0p_16:0)	4.8674e-11	0.31
PE(20:0p_18:1)	1.6896e-07	0.2
PE(20:0p_20:5)	2.6906e-08	0.24
PE(20:0p_22:6)	1.9897e-12	0.26
PI 34:2	9.6179e-09	0.24
PI 35:2	1.6001e-07	0.23
PI 36:2	9.5802e-14	0.3
PI 36:3	9.3601e-11	0.25
PI 36:4	1.4248e-08	0.23
PI 37:4	3.1315e-08	0.25
PI 38:4	4.207e-14	0.32
PI 38:5	1.2351e-12	0.29
PI 38:6	6.913e-13	0.29
PI 40:6	2.2779e-15	0.33
SM 34:2	3.3883e-06	0.2
SM 42:1	7.9847e-06	0.2
SM 44:2	1.7405e-08	0.22
SM 44:3	1.5405e-09	0.23
TG(16:0_38:7)	4.9167e-08	0.27
TG(16:1_36:2)	1.7129e-06	0.23
TG(16:1_36:3)	3.4499e-09	0.27
TG(16:1_36:5)	9.6176e-07	0.23
TG(16:1_38:2)	8.8067e-06	0.21
TG(16:1_38:6)	1.8605e-07	0.26
TG(16:1_38:7)	8.1622e-10	0.29
TG(16:1_40:8)	1.7559e-09	0.29
TG(16:2_34:2)	5.7185e-06	0.23
TG(17:1_36:3)	4.3709e-06	0.23
TG(17:1_36:4)	2.0983e-07	0.25
TG(18:1_33:3)	3.5944e-06	0.23
TG(18:1_34:4)	4.3927e-07	0.24
TG(18:1_34:5)	1.6413e-07	0.25
TG(18:1_35:4)	7.9314e-06	0.22
TG(18:1_36:3)	2.2497e-08	0.25
TG(18:1_36:4)	3.1391e-07	0.23
TG(18:1_38:7)	2.2311e-13	0.34
TG(18:1_40:6)	6.2913e-13	0.32
TG(18:1_40:8)	4.2809e-11	0.31
TG(18:2_34:3)	2.2178e-06	0.22
TG(18:2_36:3)	2.8581e-07	0.23
TG(18:2_38:6)	1.7652e-08	0.28
TG(18:2_40:8)	7.8595e-09	0.27
TG(18:3_40:8)	6.3649e-06	0.22
TG(20:1_36:3)	2.6021e-09	0.26
TG(20:2_36:3)	2.2213e-09	0.26
TG(20:2_36:4)	1.1226e-07	0.23
TG(20:5_32:0)	3.5944e-06	0.24
TG(20:5_32:1)	1.8051e-06	0.24
TG(20:5_34:1)	3.4174e-08	0.27
TG(20:5_34:2)	2.7256e-09	0.29
TG(20:5_34:3)	6.5856e-11	0.31
TG(20:5_36:1)	2.6613e-10	0.3
TG(20:5_36:2)	3.2887e-12	0.32
TG(20:5_36:4)	1.191e-11	0.31
TG(20:5_38:6)	4.4948e-06	0.22
TG(22:5_34:2)	1.6638e-06	0.23
TG(22:6_34:2)	1.5632e-06	0.25
PC(16:0p_18:1)	6.797e-06	-0.22
PC(O-16:0_18:2)	3.5922e-08	-0.26
PC(O-16:0_20:3)	5.0401e-09	-0.24
PC(O-16:0_20:4)	5.0401e-09	-0.26
PC(O-16:0_22:4)	4.1727e-09	-0.28
PC(O-18:0_18:2)	9.3409e-06	-0.22
PC(O-18:0_20:3)	2.3201e-06	-0.21
PC(O-18:0_20:4)	4.538e-06	-0.22
PC(O-18:0_22:4)	2.8352e-15	-0.36
PC(O-20:0_22:4)	4.0036e-07	-0.29
PE(16:0e_22:4)	9.1221e-14	-0.33
PE(16:0p_18:2)	6.1896e-06	-0.21
PE(16:0p_22:4)	3.004e-13	-0.33
PE(18:0e_22:4)	3.5543e-07	-0.24
PE(18:0p_22:4)	4.207e-14	-0.34

## Sheet: Sheet7
Table S7 Clinical characteristics of young and older groups.
Characteristics	Young	Older
Sex (Male/Female)	158 (77/81)	157 (89/68)
Age (years) (SD)	30.1 ± 3.8	58.4 ± 6.6
Waistline (cm) (SD)	76.1 ± 8.9	81.3 ± 7.7
BMI (Kg/m2) (SD)	21.8 ± 2.6	22.9 ± 2.4
SBP (mmHg) (SD)	118 ± 10.9	120.4 ± 10.4
DBP (mmHg) (SD)	72.1 ± 7.4	72.4 ± 8.6
Creatinine (µmol/L) (SD)	67.4 ± 14.5	69 ± 13.7
Uric acid (µmol/L) (SD)	318.5 ± 63.6	309.5 ± 65
Blood glucose (mmol/L) (SD)	5.2 ± 0.3	5.4 ± 0.3
Total cholesterol (mmol/L) (SD)	4.4 ± 0.7	4.9 ± 0.7
Triglyceride (mmol/L) (SD)	1.1 ± 0.4	1.3 ± 0.4
HDL-cholesterol (mmol/L) (SD)	1.4 ± 0.3	1.4 ± 0.3
LDL-cholesterol (mmol/L) (SD)	2.3 ± 0.6	2.7 ± 0.5
Hemoglobin (g/L) (SD)	143.8 ± 16.1	143.4 ± 13.1
Erythrocyte count (1012/L) (SD)	4.8 ± 0.5	4.6 ± 0.4
Leukocyte count (109/L) (SD)	5.7 ± 1.3	5.4 ± 1.4
Absolute neutrophil count (109/L) (SD)	3.4 ± 1.1	3.1 ± 1
Absolute lymphocyte count (109/L) (SD)	1.9 ± 0.5	1.8 ± 0.5
Platelet count (109/L) (SD)	243.4 ± 50.4	218.4 ± 49.1
ALT (U/L) (SD)	18.7 ± 10.7	20.3 ± 7.3
AST (U/L) (SD)	19.8 ± 6.2	22.5 ± 5.1
GGT (U/L) (SD)	15.3 ± 7.9	18.8 ± 11.8
ALP (U/L) (SD)	53.3 ± 12.6	60.4 ± 15.7
BMI, Body Mass Index; SBP, Systematic Blood Pressure; DBP, Diastolic Blood Pressure; HDL-cholesterol, High-density lipoprotein cholesterol; LDL-cholesterol, Low-density lipoprotein cholesterol; ALT, Alanine aminotransferase; AST, Aspartate aminotransferase; GGT, γ-Glutamyl Transferase; ALP, Alkaline Phosphatase.
